# Supplementary material for: Antibody Profiling and In Silico Functional Analysis of Differentially Reactive Antibody Signatures of Glioblastomas and Meningiomas
Source: Int J Mol Sci. 2023 Jan 11;24(2):1411. doi: 10.3390/ijms24021411 (PMC9866115; doi:10.3390/ijms24021411)
Supplement: Supplementary file 1 [file ijms-24-01411-s001.zip]

Archive with 4 entries (4 files):
- Supplemental Figure 1.jpg
- Supplementary Table 1.xlsx
- Supplementary Table 2.xlsx
- Supplementary Table 3.xlsx
