# Supplementary material for: Antibody Profiling and In Silico Functional Analysis of Differentially Reactive Antibody Signatures of Glioblastomas and Meningiomas
Source: Int J Mol Sci. 2023 Jan 11;24(2):1411. doi: 10.3390/ijms24021411 (PMC9866115; doi:10.3390/ijms24021411)
Supplement: Supplementary file 1 [file ijms-24-01411-s001.zip › Supplementary Table 1.xlsx]

## Sheet: a_sorted-dm-pV
index_sorted	name	statistic	dm	p.value	AUC	Gene	Gene.ID
1	RZPDp9027P1617Q	-2.61508	-1.23362	0.0113072	0.702381	VAT1L	57687
2	RZPDp9028A0411Q	-2.44127	-0.900911	0.0176546	0.72619	RNF213	57674
3	RZPDp9027A1013Q	-3.81553	-0.896687	0.000327858	0.741497	ARFGAP2	84364
4	RZPDp9027D163Q	-3.04881	-0.83713	0.00343642	0.687075	KAT14	57325
5	RZPDp9027N236Q	-3.6598	-0.828633	0.000540483	0.771259	ARFGAP2	84364
6	RZPDp9027I141Q	-3.00236	-0.691257	0.00392419	0.752551	BTBD7	55727
7	RZPDp9027P166Q	-2.3016	-0.688554	0.0249062	0.721088	USP54	159195
8	RZPDp9027J0212Q	-2.6232	-0.668195	0.0110691	0.687075	RPL37A	6168
9	RZPDp9028K033Q	-2.07859	-0.667542	0.0420125	0.72534	CCT6A	908
10	RZPDp9027I1019Q	-3.32755	-0.640184	0.00151256	0.806973	PCDHB14	56122
11	RZPDp9027E031Q	-2.22264	-0.637677	0.0300851	0.642857	DDX47	51202
12	RZPDp9028O043Q	-3.48598	-0.636015	0.000932092	0.819728	LAMB3	3914
13	RZPDp9028L213Q	-3.15655	-0.635467	0.00251462	0.781463	RNF40	9810
14	RZPDp9027F157Q	-2.64229	-0.633959	0.0105275	0.646259	SNAP47	116841
15	RZPDp9027M021Q	-2.83947	-0.626848	0.0061899	0.713435	SPAG7	9552
16	RZPDp9027L141Q	-2.24581	-0.623681	0.0284752	0.681973	HSF2	3298
17	RZPDp9027K052Q	-4.05423	-0.62152	0.000149391	0.826531	FASN	2194
18	RZPDp9027J086Q	-2.5787	-0.613015	0.0124318	0.704082	NDRG1	10397
19	RZPDp9027O191Q	-2.38569	-0.611378	0.020276	0.580782	THNSL1	79896
20	RZPDp9027B162Q	-2.78944	-0.610595	0.00709833	0.721088	GPATCH1	55094
21	RZPDp9027C016Q	-2.89664	-0.608727	0.00528394	0.734694	SUPT20H	55578
22	RZPDp9027P041Q	-2.33992	-0.604014	0.0226907	0.687075	CTR9	9646
23	RZPDp9028E1614Q	-2.50942	-0.603864	0.0148583	0.668367	TPP2	7174
24	RZPDp9027B1319Q	-2.81644	-0.600319	0.00659384	0.806122	CLK3	1198
25	RZPDp9027E0220Q	-2.04416	-0.599507	0.0454087	0.656463	RAB11B	9230
26	RZPDp9027A201Q	-2.5359	-0.598478	0.0138843	0.704082	TMEM11	8834
27	RZPDp9027C051Q	-2.06616	-0.585518	0.0432126	0.69898	ZNF853	54753
28	RZPDp9027L1519Q	-2.39596	-0.584963	0.019767	0.70068	USP48	84196
29	RZPDp9027H055Q	-2.64119	-0.580027	0.010558	0.693027	HNRNPM	4670
30	RZPDp9027E022Q	-2.99628	-0.579779	0.00399249	0.736395	PTOV1	53635
31	RZPDp9027L1818Q	-3.15504	-0.568877	0.00252571	0.730442	CDH4	1002
32	RZPDp9027I1519Q	-2.39983	-0.568527	0.0195782	0.651361	CPNE9	151835
33	RZPDp9027H1419Q	-2.15737	-0.558959	0.0350604	0.678571	PHF3	23469
34	RZPDp9027C0512Q	-2.98392	-0.553895	0.004135	0.771259	CTSL	1514
35	RZPDp9027N209Q	-2.47081	-0.55212	0.0163889	0.669218	SPAG5	10615
36	RZPDp9027P121Q	-2.41947	-0.550491	0.0186443	0.702381	TRIM3	10612
37	RZPDp9027L162Q	-2.67032	-0.549622	0.00977584	0.717687	NACA	4666
38	RZPDp9027K1614Q	-2.15547	-0.541697	0.0352159	0.720238	YWHAE	7531
39	RZPDp9027F233Q	-2.80674	-0.54125	0.00677122	0.72449	POLD2	5425
40	RZPDp9027D147Q	-2.92696	-0.540788	0.00485497	0.751701	FNBP4	23360
41	RZPDp9027G042Q	-2.03844	-0.540367	0.0459961	0.608844	ARHGAP44	9912
42	RZPDp9027M2212Q	-3.08872	-0.540211	0.00306328	0.789966	MGA	23269
43	RZPDp9027P155Q	-2.5841	-0.539459	0.0122584	0.721939	FAM32A	26017
44	RZPDp9027F1016Q	-2.52871	-0.539408	0.0141428	0.710034	ZNF835	90485
45	RZPDp9027O038Q	-2.31553	-0.539337	0.0240793	0.761905	DCTN3	11258
46	RZPDp9028I031Q	-2.34991	-0.539281	0.0221431	0.75	KAT8	84148
47	RZPDp9027N068Q	-2.13874	-0.53728	0.0366072	0.656463	TTC3	7267
48	RZPDp9028J093Q	-2.98557	-0.531457	0.0041158	0.742347	TRIM45	80263
49	RZPDp9027H1315Q	-3.25274	-0.527935	0.00189278	0.79932	LMNA	4000
50	RZPDp9027B152Q	-2.4855	-0.526276	0.0157903	0.697279	COG4	25839
51	RZPDp9028N145Q	-2.6621	-0.522013	0.00999087	0.702381	POLD3	10714
52	RZPDp9027A0519Q	-3.12882	-0.521719	0.00272673	0.765306	ZNF721	170960
53	RZPDp9027H0319Q	-2.11084	-0.516953	0.0390336	0.678571	ROBO3	64221
54	RZPDp9027C244Q	-2.7339	-0.516363	0.00824924	0.741497	SECISBP2	79048
55	RZPDp9027B112Q	-3.04787	-0.515377	0.0034457	0.743197	COPA	1314
56	RZPDp9027G1614Q	-2.27911	-0.513026	0.0262945	0.69898	TCEA2	6919
57	RZPDp9027L1319Q	-2.13964	-0.51115	0.0365309	0.614796	PPP1R9B	84687
58	RZPDp9028I053Q	-2.16835	-0.508362	0.0341765	0.664966	PRRC1	133619
59	RZPDp9027F1411Q	-3.2765	-0.503383	0.00176322	0.77551	RPS21	6227
60	RZPDp9027K0519Q	-2.5785	-0.502952	0.0124381	0.707483	NCKAP1L	3071
61	RZPDp9027J2412Q	-2.31948	-0.498773	0.0238494	0.635204	SUGP2	10147
62	RZPDp9027L2420Q	-2.03983	-0.498746	0.0458529	0.676871		NA
63	RZPDp9027J022Q	-2.80193	-0.498668	0.00686073	0.753401	KIDINS220	57498
64	RZPDp9027I182Q	-3.36597	-0.498562	0.00134652	0.821429	ZC3H7A	29066
65	RZPDp9027A1419Q	-2.10785	-0.498384	0.0393024	0.657313	CNTROB	116840
66	RZPDp9027J015Q	-2.79712	-0.497624	0.00695123	0.746599	LMNB1	4001
67	RZPDp9027A1819Q	-2.24576	-0.49648	0.0284788	0.67432	DNM2	1785
68	RZPDp9028N201Q	-3.62945	-0.496314	0.000595029	0.760204	ATIC	471
69	RZPDp9028J142Q	-2.14628	-0.49548	0.0359743	0.678571	TLE3	7090
70	RZPDp9027J2011Q	-2.63468	-0.49178	0.0107404	0.681973	C17orf49	124944
71	RZPDp9027C042Q	-3.4366	-0.491251	0.00108531	0.89966	DHX15	1665
72	RZPDp9027F108Q	-2.57488	-0.491187	0.0125555	0.673469	CTSL	1514
73	RZPDp9027M047Q	-2.78523	-0.488777	0.00718002	0.755102	PTN	5764
74	RZPDp9028H142Q	-2.20514	-0.488206	0.0313541	0.758503	EGFL7	51162
75	RZPDp9027E131Q	-2.1396	-0.487779	0.0365345	0.665816	SEMA3F	6405
76	RZPDp9027M1711Q	-2.56162	-0.483505	0.0129939	0.733844	ACTG1	71
77	RZPDp9027J1912Q	-2.18222	-0.482855	0.0330869	0.718537	ZCCHC12	170261
78	RZPDp9027L0419Q	-2.28761	-0.477615	0.0257617	0.728741	KIF5A	3798
79	RZPDp9027L082Q	-2.58202	-0.474224	0.0123251	0.732143	ZNF700	90592
80	RZPDp9027M096Q	-2.49885	-0.471954	0.0152639	0.697279	CTDP1	9150
81	RZPDp9028O172Q	-2.42375	-0.471285	0.018446	0.755102	PLXNA1	5361
82	RZPDp9027O041Q	-2.75946	-0.469385	0.00769992	0.702381	MTMR3	8897
83	RZPDp9027I0319Q	-2.96206	-0.469265	0.00439873	0.784014	TRIO	7204
84	RZPDp9027H175Q	-2.48134	-0.466107	0.0159578	0.703231	NSFL1C	55968
85	RZPDp9027H186Q	-2.34823	-0.464841	0.0222344	0.715986	TMEM256-PLSCR3	100529211
86	RZPDp9027N159Q	-2.59344	-0.463342	0.0119643	0.732993	FAM13C	220965
87	RZPDp9028N172Q	-2.25615	-0.463336	0.0277814	0.636905	IVNS1ABP	10625
88	RZPDp9028A044Q	-3.10421	-0.463216	0.00292892	0.688776	ABTB1	80325
89	RZPDp9027J192Q	-2.29218	-0.462623	0.0254797	0.706633	BRINP2	57795
90	RZPDp9028D083Q	-2.17321	-0.4618	0.0337909	0.804422	FSCN1	6624
91	RZPDp9028F033Q	-3.49391	-0.459881	0.000909475	0.760204	ADAMTS4	9507
92	RZPDp9027F2419Q	-2.99473	-0.456474	0.00401016	0.735544	RPL35A	6165
93	RZPDp9027L2117Q	-2.34074	-0.455995	0.0226454	0.692177	CDKN2D	1032
94	RZPDp9027C021Q	-3.01071	-0.455038	0.00383201	0.690476	ST3GAL3	6487
95	RZPDp9027F0116Q	-2.16404	-0.453192	0.0345209	0.589286	PRAG1	157285
96	RZPDp9027O062Q	-2.95363	-0.452099	0.00450454	0.781463	PHC1	1911
97	RZPDp9027G061Q	-2.47207	-0.451751	0.016337	0.722789	CDK11B	984
98	RZPDp9028P192Q	-2.06348	-0.451692	0.0434749	0.732143	SHANK2	22941
99	RZPDp9027O099Q	-2.43021	-0.450457	0.0181504	0.69983	GPHN	10243
100	RZPDp9027C149Q	-2.33001	-0.450248	0.0232461	0.711735	DBN1	1627
101	RZPDp9028K225Q	-2.3547	-0.449026	0.0218845	0.672619	DOT1L	84444
102	RZPDp9027B183Q	-2.39419	-0.448368	0.0198536	0.714286	ADGRA3	166647
103	RZPDp9028C191Q	-2.21543	-0.447673	0.0306028	0.741497	KLF6	1316
104	RZPDp9027A064Q	-2.47199	-0.447512	0.0163401	0.709184	TMEM131	23505
105	RZPDp9027J061Q	-2.03266	-0.446538	0.0465947	0.671769	RCN2	5955
106	RZPDp9027L0118Q	-2.02738	-0.442089	0.0471482	0.636905	ZC3H10	84872
107	RZPDp9027G0319Q	-2.06135	-0.442022	0.0436849	0.716837	TAX1BP3	30851
108	RZPDp9027C0712Q	-2.16638	-0.441249	0.0343338	0.661565	TACC2	10579
109	RZPDp9028B081Q	-2.82586	-0.440505	0.00642572	0.720238	ULK1	8408
110	RZPDp9027F167Q	-2.17408	-0.439044	0.0337224	0.632653	GORASP1	64689
111	RZPDp9027I0818Q	-2.8071	-0.436924	0.00676442	0.742347	PPP1R9B	84687
112	RZPDp9027E175Q	-2.67224	-0.436205	0.00972621	0.703231	FBN3	84467
113	RZPDp9027B0114Q	-2.5605	-0.435914	0.0130317	0.702381	ANXA6	309
114	RZPDp9028G232Q	-2.03717	-0.435679	0.0461263	0.657313	CITED2	10370
115	RZPDp9027N1816Q	-2.67578	-0.435608	0.00963518	0.764456	PRDM10	56980
116	RZPDp9027H191Q	-2.11215	-0.435232	0.0389168	0.676871	MDK	4192
117	RZPDp9027A0111Q	-2.42041	-0.435134	0.0186003	0.664966	SSBP2	23635
118	RZPDp9027C152Q	-2.89778	-0.434062	0.00526731	0.729592	RUSC1	23623
119	RZPDp9027H096Q	-2.10165	-0.432526	0.0398631	0.661565	ARHGEF10L	55160
120	RZPDp9027C031Q	-2.00229	-0.431924	0.0498564	0.661565	ADAM15	8751
121	RZPDp9027J082Q	-2.50725	-0.431492	0.0149406	0.734694	SMARCD3	6604
122	RZPDp9027B174Q	-3.19437	-0.431028	0.00225012	0.791667	PLEKHJ1	55111
123	RZPDp9027E1111Q	-2.22939	-0.430286	0.0296081	0.685374	YWHAE	7531
124	RZPDp9027O234Q	-2.45614	-0.427378	0.0170069	0.735544	C1orf131	128061
125	RZPDp9027D0315Q	-2.35919	-0.42655	0.0216443	0.734694	MYH10	4628
126	RZPDp9027D179Q	-2.0755	-0.426432	0.0423083	0.688776	BCL7B	9275
127	RZPDp9027D2119Q	-2.27262	-0.424836	0.026707	0.695578	MAGI1	9223
128	RZPDp9027B0115Q	-2.22732	-0.424147	0.0297537	0.692177	BCL11B	64919
129	RZPDp9028K1520Q	-2.67918	-0.422538	0.00954868	0.727041	FRMD8	83786
130	RZPDp9028D063Q	-2.17848	-0.4216	0.0333781	0.691327	GABARAP	11337
131	RZPDp9027B1819Q	-2.06057	-0.42159	0.0437619	0.74915	ESD	2098
132	RZPDp9027F1316Q	-2.1523	-0.421204	0.0354759	0.658163	ZNF358	140467
133	RZPDp9027I169Q	-2.43213	-0.419847	0.0180636	0.712585	FGFR3	2261
134	RZPDp9027J049Q	-2.91851	-0.417516	0.00497121	0.767857	EIF3G	8666
135	RZPDp9027J1011Q	-2.27674	-0.416735	0.0264446	0.613946	PEX5	5830
136	RZPDp9027N2110Q	-2.5111	-0.412652	0.0147943	0.702381	PRDX6	9588
137	RZPDp9027K178Q	-2.71949	-0.411584	0.00857487	0.741497	PREPL	9581
138	RZPDp9027L0414Q	-2.08691	-0.411488	0.0412261	0.681973	XRCC1	7515
139	RZPDp9027M1717Q	-2.17363	-0.410843	0.0337579	0.687075	DELE1	9812
140	RZPDp9027D033Q	-2.41657	-0.409124	0.0187796	0.718537	HSP90B1	7184
141	RZPDp9027E1018Q	-2.47731	-0.408553	0.0161217	0.77381	UTP14A	10813
142	RZPDp9027M107Q	-2.04727	-0.408191	0.0450925	0.702381	ACIN1	22985
143	RZPDp9027A133Q	-2.08268	-0.407691	0.0416241	0.629252	MYO19	80179
144	RZPDp9027C069Q	-2.12722	-0.405917	0.0375922	0.668367	PRPF40B	25766
145	RZPDp9027E062Q	-2.24637	-0.405823	0.0284372	0.69983	NMT1	4836
146	RZPDp9027N145Q	-2.40417	-0.405318	0.0193682	0.715986	DCTN3	11258
147	RZPDp9027P021Q	-2.36949	-0.405191	0.021103	0.712585	RASGRP2	10235
148	RZPDp9027I1317Q	-2.23231	-0.404944	0.029404	0.683673	ALB	213
149	RZPDp9028E203Q	-2.02447	-0.403643	0.0474566	0.768707	G3BP2	9908
150	RZPDp9027C011Q	-2.18962	-0.402829	0.0325185	0.685374	APOM	55937
151	RZPDp9027K065Q	-3.14717	-0.401951	0.00258454	0.732993	CAP1	10487
152	RZPDp9027A2312Q	-2.31616	-0.401837	0.0240428	0.70068	OSER1	51526
153	RZPDp9027K105Q	-2.23296	-0.401688	0.0293586	0.684524	AFG3L2	10939
154	RZPDp9027J206Q	-2.07229	-0.398663	0.0426169	0.602891	ITSN1	6453
155	RZPDp9027K0117Q	-2.57395	-0.397944	0.0125859	0.698129	CCND3	896
156	RZPDp9027O091Q	-2.32828	-0.396777	0.0233445	0.685374	BCKDK	10295
157	RZPDp9028K151Q	-2.27382	-0.395929	0.0266304	0.689626	IQSEC1	9922
158	RZPDp9027I0911Q	-2.43353	-0.395616	0.0180002	0.75	INSM2	84684
159	RZPDp9027D0319Q	-2.06635	-0.395125	0.0431937	0.69898	PGK1	5230
160	RZPDp9028K193Q	-2.57513	-0.394122	0.0125474	0.721088	BICD1	636
161	RZPDp9028L064Q	-2.65928	-0.392743	0.0100657	0.673469	IGHG3	3502
162	RZPDp9027J065Q	-2.24656	-0.391615	0.0284244	0.704932	KLC2	64837
163	RZPDp9027O185Q	-3.00254	-0.391581	0.00392214	0.770408	DPYSL2	1808
164	RZPDp9027F0719Q	-2.75154	-0.39154	0.00786636	0.761054	SUCLG1	8802
165	RZPDp9028P191Q	-2.08164	-0.389113	0.0417226	0.683673	APOBEC3B	9582
166	RZPDp9027F062Q	-2.40099	-0.388813	0.0195217	0.721088	SPSB3	90864
167	RZPDp9028L052Q	-2.15144	-0.388452	0.0355467	0.738095	TLE2	7089
168	RZPDp9027A1313Q	-2.11341	-0.386841	0.0388042	0.67432	CENPT	80152
169	RZPDp9027A2113Q	-2.0594	-0.386017	0.0438778	0.689626	LMF2	91289
170	RZPDp9027D0419Q	-2.06497	-0.385855	0.0433288	0.687075	FIS1	51024
171	RZPDp9027B242Q	-2.1173	-0.384654	0.0384598	0.707483	RAB11B	9230
172	RZPDp9028H154Q	-2.17472	-0.384217	0.0336723	0.605442	PUF60	22827
173	RZPDp9028O133Q	-2.66373	-0.380278	0.009948	0.742347	IGHG1	3500
174	RZPDp9027A212Q	-2.10316	-0.380108	0.0397261	0.705782	GRWD1	83743
175	RZPDp9027L182Q	-2.04045	-0.379281	0.0457887	0.681122	RGPD6	729540
176	RZPDp9027G1310Q	-2.06672	-0.376469	0.0431577	0.646259	KIAA1614	57710
177	RZPDp9027N059Q	-2.06896	-0.375397	0.0429396	0.681122	SAMD14	201191
178	RZPDp9027K166Q	-2.22969	-0.375059	0.029587	0.710884	ACTG1	71
179	RZPDp9027B215Q	-2.5633	-0.374961	0.0129375	0.755952	MRTFA	57591
180	RZPDp9027D022Q	-2.24219	-0.373368	0.0287218	0.722789	PSD	5662
181	RZPDp9027N103Q	-2.27647	-0.37299	0.0264616	0.688776	TOLLIP	54472
182	RZPDp9027D192Q	-2.04826	-0.371606	0.0449923	0.586735	PAAF1	80227
183	RZPDp9027B2113Q	-2.76495	-0.370732	0.00758622	0.719388	MAGED2	10916
184	RZPDp9027F179Q	-2.06893	-0.3704	0.0429424	0.721088	PCDHGA2	56113
185	RZPDp9027F1914Q	-2.73832	-0.369212	0.00815186	0.717687	CA8	767
186	RZPDp9027K145Q	-2.07123	-0.368255	0.0427199	0.540816	RBM17	84991
187	RZPDp9027I1315Q	-2.05612	-0.368227	0.044203	0.647959	SART1	9092
188	RZPDp9027M0319Q	-2.03673	-0.367647	0.0461719	0.67517	MRPL28	10573
189	RZPDp9027E0513Q	-2.42827	-0.367121	0.0182389	0.695578	VPS72	6944
190	RZPDp9027G1316Q	-2.08628	-0.366599	0.0412851	0.658163	CLK3	1198
191	RZPDp9027F1516Q	-2.2464	-0.363066	0.0284349	0.67517	RPL37	6167
192	RZPDp9027K0411Q	-2.39609	-0.362823	0.0197604	0.714286	RNPS1	10921
193	RZPDp9027D035Q	-2.05906	-0.359322	0.0439114	0.691327	FXR2	9513
194	RZPDp9028O035Q	-2.16678	-0.359065	0.0343014	0.672619	THAP7	80764
195	RZPDp9027D187Q	-2.02554	-0.355966	0.0473433	0.678571	IRF2BPL	64207
196	RZPDp9027M169Q	-3.32556	-0.355388	0.00152167	0.776361	SPTAN1	6709
197	RZPDp9027A249Q	-2.00924	-0.354762	0.0490935	0.638605	POLR2D	5433
198	RZPDp9027O2013Q	-2.21027	-0.353558	0.0309774	0.687075	AKAP12	9590
199	RZPDp9027E212Q	-2.07345	-0.353438	0.0425052	0.72449	PIK3R2	5296
200	RZPDp9027M044Q	-2.47168	-0.35215	0.0163528	0.60034	ZC3H7A	29066
201	RZPDp9027N126Q	-2.13596	-0.351592	0.0368423	0.69898	TRO	7216
202	RZPDp9028A134Q	-2.4259	-0.349995	0.0183471	0.742347	NR2F6	2063
203	RZPDp9027B1415Q	-2.06209	-0.349011	0.0436124	0.713435	COL1A1	1277
204	RZPDp9027P0919Q	-2.01777	-0.348414	0.0481707	0.731293	SNAP29	9342
205	RZPDp9027I063Q	-2.40957	-0.34743	0.0191099	0.661565	PODXL2	50512
206	RZPDp9027O1512Q	-2.14217	-0.347021	0.0363178	0.685374	PSD	5662
207	RZPDp9027J1315Q	-2.10975	-0.346728	0.039131	0.627551	TUBB2A	7280
208	RZPDp9027D1613Q	-2.008	-0.346655	0.0492293	0.681973	YLPM1	56252
209	RZPDp9028B1520Q	-2.13777	-0.344893	0.0366893	0.663265	ADK	132
210	RZPDp9027B063Q	-2.39629	-0.344565	0.0197508	0.646259	AP1B1	162
211	RZPDp9027I082Q	-2.16573	-0.34409	0.0343852	0.72449	GOLGB1	2804
212	RZPDp9027E183Q	-2.03192	-0.343317	0.0466719	0.710884	FAU	2197
213	RZPDp9027J011Q	-2.21479	-0.341282	0.0306486	0.613946	HCFC1R1	54985
214	RZPDp9027M0719Q	-2.42973	-0.340521	0.0181724	0.75085	DDX11	1663
215	RZPDp9027A205Q	-2.00737	-0.3401	0.0492981	0.579932	CPNE1	8904
216	RZPDp9027I0513Q	-2.55023	-0.339666	0.0133814	0.733844	PPP1CC	5501
217	RZPDp9027P204Q	-2.04608	-0.339141	0.0452131	0.668367	TACC2	10579
218	RZPDp9027M0317Q	-2.36809	-0.338381	0.0211762	0.754252	LOC644554	644554
219	RZPDp9028B043Q	-2.46636	-0.335344	0.0165742	0.745748	BAG5	9529
220	RZPDp9027B1815Q	-2.13014	-0.335038	0.0373406	0.742347	NSD1	64324
221	RZPDp9028M105Q	-2.04785	-0.334256	0.0450336	0.722789	DLG5	9231
222	RZPDp9027G152Q	-2.36116	-0.333644	0.0215399	0.704932	SRSF1	6426
223	RZPDp9027J096Q	-2.52856	-0.332655	0.0141483	0.684524	PSMA1	5682
224	RZPDp9027H153Q	-2.013	-0.329036	0.0486848	0.684524	KIAA0232	9778
225	RZPDp9027B119Q	-2.11536	-0.325076	0.0386311	0.690476	DAAM1	23002
226	RZPDp9027B1513Q	-2.13299	-0.323947	0.0370958	0.673469	MAGED2	10916
227	RZPDp9027I0518Q	-2.01652	-0.323783	0.0483044	0.715136	HSPA1B	3304
228	RZPDp9027E046Q	-2.1973	-0.32241	0.0319377	0.686224	CHURC1	91612
229	RZPDp9027J146Q	-2.33312	-0.317882	0.0230707	0.717687	FBXW4	6468
230	RZPDp9027M0819Q	-2.00547	-0.317402	0.0495065	0.69898	USP7	7874
231	RZPDp9027N028Q	-2.63584	-0.317383	0.0107078	0.72619	PJA1	64219
232	RZPDp9027B0219Q	-2.50121	-0.316814	0.0151723	0.715986	SORBS2	8470
233	RZPDp9027P112Q	-2.23752	-0.315656	0.0290419	0.721088	ZNF346	23567
234	RZPDp9027G212Q	-2.03959	-0.314802	0.0458772	0.696429	ABCF3	55324
235	RZPDp9027A156Q	-2.12428	-0.313909	0.0378477	0.67432	RPL36AL	6166
236	RZPDp9027N173Q	-2.03078	-0.312016	0.0467917	0.703231	MATR3	9782
237	RZPDp9027H062Q	-2.54305	-0.311209	0.0136312	0.719388	MED17	9440
238	RZPDp9027E159Q	-2.07257	-0.309825	0.0425906	0.687075	MAGEF1	64110
239	RZPDp9027C1319Q	-2.09686	-0.309648	0.0403016	0.676871	ZNF784	147808
240	RZPDp9027N023Q	-2.05387	-0.307337	0.0444279	0.694728	NFIC	4782
241	RZPDp9027A165Q	-2.06285	-0.304028	0.0435366	0.655612	SLC25A29	123096
242	RZPDp9027J1818Q	-2.13841	-0.300984	0.036635	0.666667	NELFB	25920
243	RZPDp9027J063Q	-2.12964	-0.296637	0.0373838	0.681973	LRIG1	26018
244	RZPDp9027F0613Q	-2.28375	-0.296604	0.0260023	0.69898	UCHL1	7345
245	RZPDp9027O015Q	-2.16827	-0.29634	0.0341825	0.715986	HNRNPU	3192
246	RZPDp9027J053Q	-2.25099	-0.29387	0.0281258	0.689626	DDX11	1663
247	RZPDp9027G164Q	-2.29172	-0.289567	0.0255079	0.732993	SPEF2	79925
248	RZPDp9027A028Q	-2.03505	-0.287355	0.0463469	0.680272	KNOP1	400506
249	RZPDp9027F0610Q	-2.19519	-0.287215	0.0320968	0.752551	NELFA	7469
250	RZPDp9027D084Q	-2.14819	-0.283396	0.035815	0.603741	TPX2	22974
251	RZPDp9027P2112Q	-2.07116	-0.280566	0.0427267	0.697279	HMGXB3	22993
252	RZPDp9027E224Q	-2.01346	-0.278627	0.0486354	0.685374	MDFI	4188
253	RZPDp9027F0213Q	-2.00319	-0.277948	0.0497574	0.69983	PISD	23761
254	RZPDp9027D043Q	-2.10592	-0.272739	0.0394758	0.694728	PRMT2	3275
255	RZPDp9027B078Q	-2.7641	-0.268388	0.00760386	0.72619	USP3	9960
256	RZPDp9027I214Q	-2.16619	-0.264629	0.0343485	0.630102	MRM2	29960
257	RZPDp9027F042Q	-2.82976	-0.257885	0.00635738	0.755102	LAMA4	3910
258	RZPDp9027C0317Q	-2.02144	-0.242353	0.047778	0.709184	VPS37D	155382
259	RZPDp9027J176Q	-2.22687	-0.235998	0.0297858	0.685374	RPS3A	6189
260	RZPDp9027N073Q	-2.15447	-0.218695	0.0352976	0.693878	SUGP1	57794
261	RZPDp9027E0414Q	2.01656	0.203793	0.0483001	0.660714	AP2M1	1173
262	RZPDp9027B107Q	2.00293	0.223665	0.0497863	0.686224	ALDOA	226
263	RZPDp9027K088Q	2.24911	0.225993	0.0282521	0.676871	PHC1	1911
264	RZPDp9027O184Q	2.00556	0.226324	0.049496	0.705782	STAP2	55620
265	RZPDp9027F228Q	2.04196	0.231043	0.0456344	0.696429	MYL6B	140465
266	RZPDp9027E028Q	2.00788	0.232594	0.0492421	0.620748	PTPN5	84867
267	RZPDp9027K079Q	2.04116	0.23489	0.0457155	0.696429	ATP1A3	478
268	RZPDp9027J058Q	2.15157	0.235117	0.0355354	0.658163	COL6A3	1293
269	RZPDp9027N2214Q	2.0108	0.236455	0.048924	0.67517	REPS1	85021
270	RZPDp9027G1711Q	2.05418	0.237097	0.0443974	0.710034	PTPRM	5797
271	RZPDp9027B0817Q	2.09719	0.237287	0.0402711	0.676871	GLB1	2720
272	RZPDp9027K1513Q	2.14245	0.240617	0.0362942	0.70068	ACTR5	79913
273	RZPDp9027H1010Q	2.15825	0.241549	0.0349886	0.686224	PTBP1	5725
274	RZPDp9027D1218Q	2.06771	0.242907	0.0430618	0.687925	SNAI2	6591
275	RZPDp9027C2412Q	2.34865	0.246446	0.0222116	0.713435	SQSTM1	8878
276	RZPDp9027O2213Q	2.35427	0.249316	0.0219074	0.705782	TUBB2A	7280
277	RZPDp9027M1910Q	2.02074	0.249507	0.0478527	0.706633	UROS	7390
278	RZPDp9027G1618Q	2.06609	0.249671	0.0432193	0.680272	FEN1	2237
279	RZPDp9027A1912Q	2.11211	0.250256	0.0389204	0.654762	DCAF10	79269
280	RZPDp9027B248Q	2.03614	0.255611	0.0462339	0.686224	ATP5PO	539
281	RZPDp9027K093Q	2.04693	0.258228	0.0451273	0.639456	EEF1G	1937
282	RZPDp9027O0417Q	2.3189	0.260645	0.0238831	0.693878	SDHAF2	54949
283	RZPDp9027B1217Q	2.02638	0.261253	0.047254	0.682823	ABHD16A	7920
284	RZPDp9027E214Q	2.03057	0.262182	0.0468132	0.662415	DYNC1I2	1781
285	RZPDp9027O0313Q	2.17123	0.262505	0.0339472	0.637755	DPYSL4	10570
286	RZPDp9027P094Q	2.02485	0.264563	0.0474155	0.668367	ARHGEF7	8874
287	RZPDp9027K058Q	2.0182	0.26531	0.0481246	0.693878	BCAN	63827
288	RZPDp9027K0814Q	2.25993	0.265605	0.0275318	0.740646	AAMP	14
289	RZPDp9027C0410Q	2.75924	0.268841	0.00770439	0.748299	ZNF618	114991
290	RZPDp9028F1720Q	2.16337	0.268964	0.0345747	0.732993	INVS	27130
291	RZPDp9027C1217Q	2.22852	0.269206	0.0296693	0.723639	ELAVL3	1995
292	RZPDp9027B1913Q	2.19941	0.270075	0.0317801	0.691327	WDR1	9948
293	RZPDp9027H2216Q	2.10618	0.272836	0.0394527	0.678571	SMPD4	55627
294	RZPDp9028E1020Q	2.14604	0.274075	0.0359936	0.723639	SGSH	6448
295	RZPDp9027K207Q	2.13535	0.276013	0.0368942	0.710034	SPTAN1	6709
296	RZPDp9027D246Q	2.24758	0.276899	0.0283556	0.653061	GPAT4	137964
297	RZPDp9027D129Q	2.3758	0.277458	0.0207774	0.728741	SYT5	6861
298	RZPDp9027C222Q	2.00977	0.277504	0.0490359	0.655612	CPSF1	29894
299	RZPDp9027L248Q	2.27318	0.278369	0.0266716	0.689626	FSCN1	6624
300	RZPDp9027G1017Q	2.2639	0.27856	0.0272716	0.710884	VPS13B	157680
301	RZPDp9027C219Q	2.26547	0.283258	0.0271692	0.688776	RPL12	6136
302	RZPDp9028O071Q	2.16798	0.283939	0.0342055	0.651361	ARMC7	79637
303	RZPDp9027O0614Q	2.07677	0.284292	0.0421864	0.687075	ARF1	375
304	RZPDp9027K128Q	2.52533	0.286198	0.0142658	0.705782	MAP1LC3A	84557
305	RZPDp9027G1217Q	2.05638	0.286408	0.0441779	0.714286	SLC7A5	8140
306	RZPDp9027G245Q	2.44639	0.29026	0.0174289	0.710034	LONP2	83752
307	RZPDp9027K0811Q	2.88319	0.292711	0.00548539	0.739796	DNAJC10	54431
308	RZPDp9027C1118Q	2.02094	0.296142	0.0478314	0.720238	WWP2	11060
309	RZPDp9027I0317Q	2.46259	0.296225	0.0167325	0.729592	TAGLN3	29114
310	RZPDp9027G219Q	2.10236	0.29735	0.0397988	0.70068	RSL1D1	26156
311	RZPDp9027P0511Q	2.10765	0.297843	0.0393204	0.72534	TRIM27	5987
312	RZPDp9027A2411Q	2.04138	0.298046	0.0456937	0.694728	EIF4G3	8672
313	RZPDp9027K2213Q	2.24995	0.298862	0.0281953	0.707483	SEZ6	124925
314	RZPDp9027I0316Q	2.15893	0.299241	0.0349335	0.696429	LDHA	3939
315	RZPDp9027D245Q	2.04197	0.299418	0.0456332	0.698129	GSTP1	2950
316	RZPDp9028C204Q	2.46065	0.299442	0.0168145	0.735544	KANK2	25959
317	RZPDp9027D2217Q	2.28378	0.299687	0.0260006	0.717687	UBAP2L	9898
318	RZPDp9027M1917Q	2.77103	0.300872	0.00746238	0.752551	DHX29	54505
319	RZPDp9028G071Q	2.50398	0.301344	0.0150655	0.660714	PTPRF	5792
320	RZPDp9027L0815Q	2.07535	0.302787	0.0423231	0.686224	NNAT	4826
321	RZPDp9027O1216Q	2.01347	0.303417	0.0486334	0.684524	ATP9A	10079
322	RZPDp9027C242Q	2.11599	0.304148	0.0385753	0.709184	ARRB2	409
323	RZPDp9027N246Q	2.01942	0.305561	0.0479937	0.668367	EIF3M	10480
324	RZPDp9027K2211Q	2.21465	0.306342	0.030659	0.765306	RFC2	5982
325	RZPDp9027F2317Q	2.62381	0.306452	0.0110515	0.747449	PTOV1	53635
326	RZPDp9027A0610Q	2.68441	0.307483	0.00941686	0.689626	FIBP	9158
327	RZPDp9027E0617Q	2.79097	0.308358	0.00706869	0.753401	TOX2	84969
328	RZPDp9027N1914Q	2.09471	0.311951	0.0405	0.782313	CBS	875
329	RZPDp9028F214Q	2.37729	0.313363	0.0207013	0.732143	BGN	633
330	RZPDp9027J1213Q	2.50962	0.313469	0.0148505	0.714286	EIF4G2	1982
331	RZPDp9027L1113Q	2.20867	0.314957	0.0310946	0.688776	DYNLT1	6993
332	RZPDp9027P1216Q	2.72844	0.315214	0.00837125	0.735544	ULK1	8408
333	RZPDp9027H2417Q	2.73302	0.316432	0.0082688	0.705782	SGCB	6443
334	RZPDp9027G2017Q	2.07611	0.316586	0.0422503	0.680272	COG4	25839
335	RZPDp9027G1714Q	2.22344	0.318508	0.0300281	0.691327	KCNH2	3757
336	RZPDp9027M2414Q	2.15186	0.318782	0.0355114	0.685374	GNAI2	2771
337	RZPDp9027E048Q	2.22016	0.320842	0.0302622	0.654762	HAUS4	54930
338	RZPDp9027C104Q	2.22988	0.323481	0.029574	0.658163	SPINT2	10653
339	RZPDp9027H038Q	2.20841	0.325637	0.0311136	0.670068	PLD3	23646
340	RZPDp9027M0711Q	2.34076	0.326041	0.0226444	0.709184	EIF6	3692
341	RZPDp9027M1314Q	2.1396	0.327298	0.0365342	0.69983	TBRG4	9238
342	RZPDp9027C087Q	2.58998	0.328641	0.0120727	0.72619	LONP1	9361
343	RZPDp9028I0913Q	2.00956	0.332343	0.0490583	0.664966	IL16	3603
344	RZPDp9027N1213Q	2.72497	0.333678	0.00844969	0.756803	VPS35	55737
345	RZPDp9027A2211Q	2.34995	0.334055	0.0221407	0.721088	STK32C	282974
346	RZPDp9027G1015Q	2.81305	0.334889	0.00665525	0.785714	R3HDM2	22864
347	RZPDp9027C198Q	2.71766	0.33619	0.00861685	0.739796	PRDX5	25824
348	RZPDp9027K1018Q	2.26997	0.336274	0.0268773	0.67432	DCLK2	166614
349	RZPDp9027D1017Q	2.65943	0.336657	0.0100617	0.769558	TUT1	64852
350	RZPDp9028B0512Q	2.14166	0.336811	0.0363604	0.72449	AP2S1	1175
351	RZPDp9027C238Q	2.57182	0.337187	0.0126555	0.740646	DPYSL3	1809
352	RZPDp9027N1011Q	2.13471	0.337448	0.0369487	0.716837	VPS8	23355
353	RZPDp9027G1814Q	2.09754	0.338815	0.0402389	0.693027	ODF2	4957
354	RZPDp9027G2218Q	2.08363	0.339181	0.0415347	0.754252	TSPAN7	7102
355	RZPDp9027F0718Q	2.24829	0.339261	0.0283075	0.681122	SF3A3	10946
356	RZPDp9027N2215Q	2.36707	0.339719	0.0212294	0.686224	NBPF12	149013
357	RZPDp9027P0913Q	2.19424	0.341197	0.0321681	0.715986	GLRX	2745
358	RZPDp9027P2015Q	2.40356	0.342223	0.0193976	0.710884	TUBB	203068
359	RZPDp9027D1213Q	2.47635	0.342648	0.0161608	0.689626	RHOT2	89941
360	RZPDp9027E1214Q	2.98797	0.343595	0.00408778	0.772959	KIF5C	3800
361	RZPDp9027L0918Q	3.15172	0.343804	0.00255042	0.787415	WDR18	57418
362	RZPDp9027F0912Q	2.11164	0.344064	0.0389627	0.72449	COPG1	22820
363	RZPDp9027O2414Q	2.37857	0.34579	0.020636	0.715136	ZSCAN18	65982
364	RZPDp9027P1219Q	2.39373	0.346833	0.0198763	0.742347	FTL	2512
365	RZPDp9027G1012Q	2.4743	0.346925	0.0162449	0.695578	ATPAF1	64756
366	RZPDp9027M188Q	2.24584	0.346997	0.028473	0.718537	ACIN1	22985
367	RZPDp9027P0516Q	2.36694	0.348245	0.0212362	0.717687	ETV5	2119
368	RZPDp9027H1215Q	2.43007	0.349624	0.0181568	0.730442	DUSP4	1846
369	RZPDp9027J2115Q	2.26211	0.35032	0.0273885	0.67517	ATAT1	79969
370	RZPDp9027L088Q	2.52861	0.351214	0.0141465	0.718537	RETREG2	79137
371	RZPDp9027I232Q	2.80853	0.351628	0.00673803	0.753401	DNAH1	25981
372	RZPDp9027L1313Q	2.1151	0.351655	0.0386541	0.721939	DOCK7	85440
373	RZPDp9027O0913Q	2.58212	0.3527	0.0123217	0.710034	ASB6	140459
374	RZPDp9027I1218Q	2.13367	0.354498	0.0370375	0.710884	SHMT2	6472
375	RZPDp9027C041Q	2.43564	0.355566	0.0179053	0.706633	TTYH1	57348
376	RZPDp9027M2313Q	2.2019	0.358814	0.0315943	0.72449	KIAA0753	9851
377	RZPDp9027G0610Q	2.31903	0.35882	0.0238756	0.678571	STK16	8576
378	RZPDp9027M142Q	2.7662	0.359713	0.00756066	0.744898	EEF1B2	1933
379	RZPDp9027F249Q	2.27905	0.361621	0.0262981	0.69983	KLHDC2	23588
380	RZPDp9027P2413Q	2.49828	0.362701	0.015286	0.733844	CDH10	1008
381	RZPDp9028D235Q	2.06155	0.363065	0.0436647	0.670918	RAB40B	10966
382	RZPDp9027M0814Q	2.64266	0.364073	0.0105172	0.707483	DPP9	91039
383	RZPDp9027G179Q	2.13357	0.364565	0.0370462	0.693027	KIFBP	26128
384	RZPDp9027K138Q	2.10946	0.364674	0.0391572	0.738095	ABHD17C	58489
385	RZPDp9027L0911Q	2.38421	0.365147	0.0203502	0.753401	MDH1	4190
386	RZPDp9027C2316Q	2.90035	0.366176	0.00522961	0.77551	VPS18	57617
387	RZPDp9027C116Q	2.24745	0.366649	0.0283639	0.689626	GOLPH3	64083
388	RZPDp9027O1211Q	2.30407	0.366979	0.0247581	0.736395	EGFL7	51162
389	RZPDp9027I235Q	2.13095	0.367568	0.0372705	0.669218	SARS1	6301
390	RZPDp9027H2110Q	2.35427	0.367753	0.0219075	0.72619	NMD3	51068
391	RZPDp9027O0512Q	2.21709	0.368154	0.0304827	0.691327	STMN3	50861
392	RZPDp9027C2115Q	2.75176	0.368192	0.00786172	0.756803	USP7	7874
393	RZPDp9027F121Q	2.3112	0.369999	0.0243337	0.69898	RBBP6	5930
394	RZPDp9027L2216Q	2.29368	0.370921	0.0253877	0.715986	SF3B3	23450
395	RZPDp9027O0414Q	2.61576	0.371552	0.0112869	0.741497	PHYHIP	9796
396	RZPDp9027C115Q	3.06554	0.374362	0.00327509	0.787415	ARAP1	116985
397	RZPDp9027A1414Q	2.43168	0.374403	0.018084	0.702381	SRM	6723
398	RZPDp9027P1116Q	2.21623	0.375132	0.0305446	0.719388	BRINP1	1620
399	RZPDp9027H123Q	2.05683	0.375564	0.044133	0.67602	OGT	8473
400	RZPDp9027F2415Q	2.14965	0.376264	0.0356941	0.702381	PPP2R2B	5521
401	RZPDp9028D2020Q	2.47587	0.376848	0.0161805	0.741497	RASA4CP	401331
402	RZPDp9028E1516Q	2.06231	0.377134	0.04359	0.727891	FKBP5	2289
403	RZPDp9027P0910Q	2.24902	0.377716	0.0282582	0.673469	VPS26B	112936
404	RZPDp9027K199Q	2.53309	0.377958	0.0139847	0.764456	KCTD15	79047
405	RZPDp9027G126Q	2.67226	0.381242	0.00972555	0.745748	THOC5	8563
406	RZPDp9028C2320Q	2.07773	0.381265	0.0420945	0.681973	HERC2	8924
407	RZPDp9028P232Q	2.17212	0.382515	0.0338769	0.710884	MCAM	4162
408	RZPDp9027E068Q	3.26461	0.383503	0.00182696	0.768707	COG4	25839
409	RZPDp9027O0714Q	2.04674	0.384141	0.0451465	0.722789	TBCD	6904
410	RZPDp9027D1011Q	3.51476	0.38445	0.000852489	0.772959	EPB42	2038
411	RZPDp9027O0416Q	2.41394	0.384596	0.0189031	0.654762	ZSWIM6	57688
412	RZPDp9027F2118Q	2.75656	0.385026	0.00776041	0.784864	EEF1G	1937
413	RZPDp9027G012Q	2.94993	0.385811	0.00455162	0.754252	HMGB3	3149
414	RZPDp9027J1415Q	2.37295	0.386277	0.0209239	0.756803	NNT	23530
415	RZPDp9027E0613Q	2.83582	0.386611	0.00625245	0.772959	NOL11	25926
416	RZPDp9027K0616Q	2.27126	0.387115	0.0267948	0.756803	NXPH3	11248
417	RZPDp9027J0914Q	3.21255	0.387812	0.00213258	0.783163	XYLT2	64132
418	RZPDp9027N2216Q	2.99805	0.388682	0.00397246	0.82483	UTP4	84916
419	RZPDp9028J0115Q	2.06665	0.389945	0.043165	0.687075	ARRDC2	27106
420	RZPDp9027D1712Q	2.42412	0.390251	0.0184289	0.746599	PSMA2	5683
421	RZPDp9027K1716Q	2.45873	0.390589	0.0168963	0.689626	GGH	8836
422	RZPDp9027D1215Q	2.43072	0.391562	0.0181274	0.681973	AP1B1	162
423	RZPDp9027L1017Q	2.27193	0.392143	0.0267515	0.692177	YWHAH	7533
424	RZPDp9027A1213Q	3.06783	0.393106	0.00325363	0.747449	FBXL5	26234
425	RZPDp9027O2214Q	3.12408	0.393134	0.00276463	0.785714	HNRNPK	3190
426	RZPDp9027I2417Q	2.83382	0.395732	0.00628687	0.765306	SLC25A14	9016
427	RZPDp9027C2010Q	2.53651	0.39681	0.0138624	0.77381	PSMB2	5690
428	RZPDp9027K1116Q	2.67069	0.39715	0.00976622	0.764456	ARPC1B	10095
429	RZPDp9027M1215Q	2.47757	0.398228	0.0161108	0.705782	KHDRBS1	10657
430	RZPDp9028B2321Q	2.05407	0.398228	0.0444076	0.712585	CYB5R3	1727
431	RZPDp9028D1721Q	2.9631	0.401189	0.00438579	0.820578	GNAI2	2771
432	RZPDp9027C0816Q	3.46387	0.401644	0.000997974	0.765306	USP39	10713
433	RZPDp9027O2411Q	2.20737	0.402959	0.0311903	0.717687	BMS1	9790
434	RZPDp9027D2010Q	2.28225	0.405614	0.0260962	0.690476	PECAM1	5175
435	RZPDp9027N239Q	2.32238	0.407065	0.0236824	0.696429	PLPP3	8613
436	RZPDp9027G0617Q	2.74594	0.407185	0.00798614	0.720238	TECR	9524
437	RZPDp9028C0814Q	2.77687	0.407235	0.00734507	0.771259	DDOST	1650
438	RZPDp9027H214Q	2.81068	0.407246	0.00669853	0.715986	HSD17B7	51478
439	RZPDp9027O064Q	2.26972	0.408011	0.0268935	0.656463	HSP90B1	7184
440	RZPDp9027I1215Q	2.17478	0.409978	0.0336673	0.706633	SEPTIN6	23157
441	RZPDp9027O0716Q	2.03716	0.411643	0.0461278	0.658163	TECR	9524
442	RZPDp9027J2216Q	2.82124	0.413422	0.00650776	0.762755	PFKM	5213
443	RZPDp9027N1715Q	2.22093	0.41396	0.0302071	0.740646	RALGDS	5900
444	RZPDp9028F184Q	2.62638	0.414631	0.0109771	0.776361	SYK	6850
445	RZPDp9027J2113Q	3.26415	0.416395	0.00182947	0.787415	ELP2	55250
446	RZPDp9027K2411Q	2.90853	0.417049	0.00511168	0.760204	R3HDM1	23518
447	RZPDp9027E0812Q	2.18692	0.418897	0.0327251	0.702381	GBF1	8729
448	RZPDp9027J228Q	2.20962	0.420369	0.0310248	0.671769	GMPPB	29925
449	RZPDp9028K2120Q	2.89097	0.42161	0.00536802	0.758503	SBF1	6305
450	RZPDp9027O1117Q	2.45067	0.421763	0.0172427	0.751701	PDHA1	5160
451	RZPDp9027H225Q	2.91954	0.423771	0.00495681	0.820578	ISOC1	51015
452	RZPDp9028L129Q	2.04538	0.424916	0.0452851	0.662415	IDO1	3620
453	RZPDp9027M244Q	2.13779	0.42525	0.0366869	0.681973	DUS1L	64118
454	RZPDp9027G2415Q	2.67877	0.429177	0.00955893	0.74915	USP34	9736
455	RZPDp9027O1017Q	2.04596	0.430891	0.0452257	0.696429	FBXO42	54455
456	RZPDp9027I1211Q	2.98817	0.431167	0.00408555	0.808673	ERCC2	2068
457	RZPDp9027O248Q	3.31787	0.432903	0.00155735	0.770408	ZNF22	7570
458	RZPDp9027I2416Q	2.47011	0.433744	0.016418	0.755952	SUGP1	57794
459	RZPDp9027C2317Q	2.34581	0.434062	0.0223666	0.739796	TPP2	7174
460	RZPDp9027N2415Q	2.25701	0.437748	0.0277243	0.72619	SHMT1	6470
461	RZPDp9028P115Q	2.08322	0.438259	0.0415735	0.736395	ASS1	445
462	RZPDp9027L1215Q	2.72267	0.439323	0.00850194	0.75	SLC22A17	51310
463	RZPDp9027C248Q	4.0772	0.439906	0.000138345	0.785714	MXD4	10608
464	RZPDp9027N2416Q	2.12936	0.442558	0.037408	0.693027	PHGDH	26227
465	RZPDp9028M1120Q	2.39716	0.442659	0.0197081	0.684524	MFSD10	10227
466	RZPDp9028H1216Q	2.08179	0.443486	0.0417089	0.705782	FIS1	51024
467	RZPDp9027E2013Q	3.37811	0.443797	0.00129777	0.768707	TPT1	7178
468	RZPDp9027K1213Q	3.08596	0.444699	0.00308782	0.792517	CORO7	79585
469	RZPDp9027B0916Q	2.17717	0.445907	0.0334804	0.744048	CBLB	868
470	RZPDp9028B144Q	2.72139	0.446222	0.00853124	0.753401	ABHD12	26090
471	RZPDp9027C2415Q	3.63238	0.446466	0.000589544	0.794218	IFRD2	7866
472	RZPDp9027M1514Q	2.09389	0.448212	0.040576	0.689626	DISP3	57540
473	RZPDp9027I2410Q	2.17486	0.44944	0.033661	0.684524	HID1	283987
474	RZPDp9027O1213Q	3.04697	0.452688	0.00345461	0.762755	RANBP1	5902
475	RZPDp9027L1817Q	3.08883	0.455922	0.00306232	0.743197	SLC25A29	123096
476	RZPDp9027K2417Q	2.50673	0.456357	0.0149605	0.695578	PASK	23178
477	RZPDp9028P1015Q	2.25379	0.457098	0.0279385	0.690476	S100A4	6275
478	RZPDp9027N1215Q	2.58945	0.457922	0.0120891	0.705782	PHGDH	26227
479	RZPDp9028F0315Q	2.07966	0.458352	0.0419107	0.686224	RGL2	5863
480	RZPDp9027G132Q	2.14013	0.458893	0.0364893	0.639456	MVD	4597
481	RZPDp9027K1211Q	3.03163	0.45936	0.00360984	0.705782	P4HB	5034
482	RZPDp9027G2316Q	2.15158	0.459611	0.0355345	0.709184	PJA2	9867
483	RZPDp9027K2214Q	3.13931	0.459898	0.00264459	0.80102	PAFAH1B3	5050
484	RZPDp9027M2415Q	2.71587	0.464152	0.00865845	0.704932	CABP1	9478
485	RZPDp9027E1814Q	3.36141	0.465169	0.00136529	0.803571	JPT1	51155
486	RZPDp9027P1118Q	2.66977	0.466864	0.00979007	0.754252	LRRC49	54839
487	RZPDp9027A1817Q	2.65248	0.470897	0.0102482	0.732143	TMEM259	91304
488	RZPDp9027C085Q	2.313	0.475603	0.024228	0.751701	RABGGTB	5876
489	RZPDp9027I1213Q	2.93529	0.476125	0.00474279	0.752551	DCTN1	1639
490	RZPDp9027K0416Q	2.94727	0.478265	0.00458589	0.798469	LDHA	3939
491	RZPDp9028G1920Q	2.03809	0.478415	0.0460314	0.75085	USP9Y	8287
492	RZPDp9027F134Q	2.19732	0.478634	0.031936	0.710884	XRCC1	7515
493	RZPDp9027O2017Q	2.96792	0.478653	0.0043265	0.781463	NIF3L1	60491
494	RZPDp9027B2417Q	2.54437	0.479504	0.0135852	0.736395	SRI	6717
495	RZPDp9027C0613Q	3.40147	0.481977	0.00120858	0.772109	TUBA1A	7846
496	RZPDp9028O2116Q	2.01871	0.483053	0.0480697	0.701531	PRKD2	25865
497	RZPDp9028B1420Q	2.47657	0.483424	0.0161518	0.721939	PUS1	80324
498	RZPDp9027P1218Q	3.57706	0.484214	0.000701778	0.806122	FAM20C	56975
499	RZPDp9027D1217Q	2.77069	0.484348	0.00746926	0.772109	TDP2	51567
500	RZPDp9028L2414Q	2.17559	0.484498	0.0336041	0.702381	RYR1	6261
501	RZPDp9027O2413Q	3.15471	0.486585	0.00252816	0.761054	SYS1	90196
502	RZPDp9027O082Q	2.50437	0.488227	0.0150505	0.755952	BAIAP2	10458
503	RZPDp9028E0114Q	2.08283	0.48953	0.0416103	0.703231	ENO1	2023
504	RZPDp9028D108Q	2.03486	0.491815	0.0463658	0.684524	CLTC	1213
505	RZPDp9028I1714Q	2.04354	0.492091	0.045472	0.744048	G6PD	2539
506	RZPDp9027L1013Q	3.53224	0.492249	0.000807353	0.787415	MAU2	23383
507	RZPDp9027E221Q	2.3474	0.492601	0.0222793	0.702381	DCAF6	55827
508	RZPDp9027A2116Q	2.61211	0.49275	0.0113952	0.772959	CUL7	9820
509	RZPDp9028O075Q	2.34928	0.49331	0.0221772	0.651361	EEF1A1	1915
510	RZPDp9027P1217Q	2.49796	0.49735	0.0152986	0.690476	ARPC1A	10552
511	RZPDp9027J1513Q	2.16173	0.499978	0.0347069	0.732143	PAPSS1	9061
512	RZPDp9027N125Q	2.81974	0.501308	0.00653458	0.865646	CTC1	80169
513	RZPDp9027H2217Q	2.39422	0.503351	0.0198521	0.688776	PCID2	55795
514	RZPDp9027E1817Q	2.49984	0.504406	0.0152254	0.744898	EXOSC10	5394
515	RZPDp9028L0620Q	2.15552	0.504454	0.0352112	0.742347	SYNE2	23224
516	RZPDp9027A2417Q	2.67976	0.504867	0.00953385	0.717687	PA2G4	5036
517	RZPDp9028I2320Q	2.33727	0.512339	0.0228385	0.738095	TBC1D9B	23061
518	RZPDp9028D1215Q	2.51186	0.513355	0.0147657	0.723639	ZYG11B	79699
519	RZPDp9027K2414Q	2.11226	0.515828	0.0389068	0.721939	UBXN4	23190
520	RZPDp9027A1217Q	2.92398	0.516745	0.00489567	0.72619	SCAF1	58506
521	RZPDp9027M2419Q	2.23651	0.517074	0.0291118	0.685374	SBF1	6305
522	RZPDp9028L2415Q	2.21334	0.520877	0.0307537	0.676871	RPL11	6135
523	RZPDp9028E136Q	2.32007	0.523363	0.0238155	0.669218	LRRFIP1	9208
524	RZPDp9027G116Q	2.40534	0.524281	0.019312	0.717687	PAIP1	10605
525	RZPDp9028J242Q	2.29329	0.528969	0.0254114	0.65051	IGF2R	3482
526	RZPDp9027M2410Q	2.65288	0.530466	0.0102376	0.719388	CD47	961
527	RZPDp9027A129Q	2.42587	0.532393	0.0183483	0.727041	PTPRK	5796
528	RZPDp9027N2411Q	3.17987	0.533784	0.00234828	0.759354	DYNC1H1	1778
529	RZPDp9027P1310Q	2.71748	0.53554	0.00862105	0.693878	LAMTOR2	28956
530	RZPDp9027H1618Q	3.68668	0.539163	0.000496176	0.822279	KPNA1	3836
531	RZPDp9027L128Q	2.50889	0.540449	0.014878	0.707483	PNPO	55163
532	RZPDp9027E2418Q	3.15051	0.541662	0.00255944	0.751701	ATP1A1	476
533	RZPDp9027O219Q	2.31265	0.547901	0.0242487	0.727891	PTPA	5524
534	RZPDp9027B061Q	2.77594	0.548959	0.00736367	0.723639	PLCL2	23228
535	RZPDp9027J1120Q	2.26322	0.549596	0.0273159	0.671769		NA
536	RZPDp9027N212Q	2.32272	0.556552	0.0236624	0.765306	VAPA	9218
537	RZPDp9027L0510Q	2.94841	0.560349	0.00457122	0.768707	KAT2A	2648
538	RZPDp9027A1018Q	3.03171	0.560495	0.00360901	0.792517	USP11	8237
539	RZPDp9027I2413Q	2.06963	0.560696	0.0428748	0.69983	PAM	5066
540	RZPDp9028P2016Q	2.00826	0.565198	0.0492009	0.667517	BRPF1	7862
541	RZPDp9027K1820Q	2.3644	0.565358	0.0213692	0.723639		NA
542	RZPDp9027I2415Q	2.85467	0.567648	0.00593604	0.761905	OLA1	29789
543	RZPDp9027K1014Q	4.10663	0.568439	0.000125336	0.802721	KRIT1	889
544	RZPDp9027K1816Q	2.98977	0.569604	0.00406705	0.782313	RABEP1	9135
545	RZPDp9027P2013Q	3.24758	0.570878	0.00192207	0.761054	AGT	183
546	RZPDp9027F2418Q	3.51559	0.57536	0.000850304	0.82568	USP14	9097
547	RZPDp9027C091Q	2.01493	0.57772	0.0484766	0.67602	PPP2R5C	5527
548	RZPDp9028E1416Q	2.13464	0.58325	0.0369553	0.75	RPS18	6222
549	RZPDp9027N0915Q	2.95354	0.586816	0.00450566	0.736395	NCAPH2	29781
550	RZPDp9027C107Q	2.30079	0.593097	0.0249549	0.706633	DEF8	54849
551	RZPDp9028G1020Q	2.10518	0.596015	0.0395426	0.595238	MYO15B	80022
552	RZPDp9027I2414Q	4.43886	0.596089	4.02223e-05	0.845238	DHX35	60625
553	RZPDp9027E0817Q	2.14279	0.598733	0.036266	0.692177	PLPPR3	79948
554	RZPDp9028D0417Q	2.41772	0.609373	0.0187258	0.760204	GIT2	9815
555	RZPDp9028H2320Q	3.51358	0.626789	0.000855636	0.804422	PHKB	5257
556	RZPDp9027K2316Q	2.17938	0.627915	0.0333081	0.732143	SGSM2	9905
557	RZPDp9028H088Q	2.52511	0.628885	0.0142738	0.670068	SAP30BP	29115
558	RZPDp9027H111Q	2.46202	0.629809	0.0167565	0.72619	SLC25A29	123096
559	RZPDp9028H249Q	2.39542	0.634122	0.0197932	0.736395	CLPTM1	1209
560	RZPDp9027P2410Q	2.36743	0.634575	0.0212103	0.72449	PSMD4	5710
561	RZPDp9028M0918Q	2.51517	0.644647	0.0146416	0.745748	EXOSC7	23016
562	RZPDp9028G2421Q	2.10555	0.650274	0.0395092	0.663265	SNX27	81609
563	RZPDp9027P1917Q	2.65516	0.6543	0.0101761	0.754252	PSMA4	5685
564	RZPDp9028E2220Q	2.94428	0.654637	0.00462456	0.763605	ITGAL	3683
565	RZPDp9028A2321Q	3.03444	0.659643	0.00358091	0.759354	HLA-E	3133
566	RZPDp9028D215Q	4.21074	0.682427	8.81512e-05	0.835034	SEMA3F	6405
567	RZPDp9028N1613Q	2.03401	0.683461	0.046455	0.687075	ALAD	210
568	RZPDp9028J1711Q	2.44259	0.687691	0.0175963	0.719388	MYBBP1A	10514
569	RZPDp9027N2218Q	2.56852	0.700285	0.0127642	0.751701	GCN1	10985
570	RZPDp9027G2216Q	2.82603	0.703572	0.00642287	0.798469	SNX15	29907
571	RZPDp9027J1916Q	3.09947	0.807749	0.00296938	0.843537	ALG3	10195
572	RZPDp9027D181Q	2.37061	0.823054	0.0210452	0.736395	NFIX	4784
573	RZPDp9028B0911Q	2.54183	0.832875	0.0136742	0.751701	CUL9	23113
574	RZPDp9027K212Q	4.03929	0.851167	0.000157032	0.780612	EIF4EBP1	1978
575	RZPDp9028L105Q	2.92695	0.856921	0.00485511	0.818027	GIPC1	10755
576	RZPDp9027I1518Q	2.1409	0.909019	0.0364248	0.789966	ZNF232	7775
577	RZPDp9028F125Q	4.32439	1.12301	5.97652e-05	0.818878	TELO2	9894

## Sheet: b_sorted-dm-pV
index_sorted	name	statistic	dm	p.value	AUC	Gene	Gene.ID	index_sorted
1	RZPDp9027F024Q	-4.27129	-0.968106	6.68392e-05	0.757015	DBN1	1627	1
2	RZPDp9027P1617Q	-2.04475	-0.893965	0.0450626	0.706633	VAT1L	57687	2
3	RZPDp9027G128Q	-2.67045	-0.797529	0.00962577	0.753827	CCNL2	81669	3
4	RZPDp9027D0219Q	-2.35926	-0.796621	0.0214244	0.697066	CEP57	9702	4
5	RZPDp9027N0519Q	-3.30081	-0.765601	0.00159017	0.75574	ZNF341	84905	5
6	RZPDp9027I017Q	-2.75684	-0.696467	0.00762553	0.753827	STK11IP	114790	6
7	RZPDp9027F157Q	-3.51227	-0.694864	0.000827635	0.721939	SNAP47	116841	7
8	RZPDp9027P142Q	-2.41316	-0.668793	0.0187359	0.69898	UCHL1	7345	8
9	RZPDp9028M0121Q	-3.35856	-0.650272	0.00133349	0.762755	PER1	5187	9
10	RZPDp9028L017Q	-2.19461	-0.635227	0.0318862	0.673469	EDC4	23644	10
11	RZPDp9027D0113Q	-3.35487	-0.628697	0.00134863	0.723214	YWHAH	7533	11
12	RZPDp9028G012Q	-2.53777	-0.620356	0.0136423	0.722577	IGKC	3514	12
13	RZPDp9027P0714Q	-3.044	-0.615043	0.00340405	0.693878	EPB41L3	23136	13
14	RZPDp9027N0219Q	-3.21033	-0.607999	0.00208784	0.742347	C8orf33	65265	14
15	RZPDp9028J142Q	-2.46229	-0.597333	0.0165526	0.659439	TLE3	7090	15
16	RZPDp9027O0110Q	-3.47609	-0.596537	0.000926973	0.777423	LSM12	124801	16
17	RZPDp9027B0115Q	-3.06677	-0.591278	0.00318661	0.691327	BCL11B	64919	17
18	RZPDp9027L249Q	-3.84474	-0.583487	0.000283594	0.803571	DYNLRB1	83658	18
19	RZPDp9027L1617Q	-2.52386	-0.583066	0.014141	0.699617	CDC37	11140	19
20	RZPDp9027J1318Q	-2.62235	-0.575392	0.0109371	0.658163	DGKZ	8525	20
21	RZPDp9027L139Q	-2.89007	-0.574883	0.00527689	0.670918	FGD1	2245	21
22	RZPDp9027H0210Q	-2.52935	-0.566238	0.0139421	0.707908	SUMO1	7341	22
23	RZPDp9027O199Q	-2.96162	-0.561627	0.0043115	0.718112	VRK1	7443	23
24	RZPDp9027D042Q	-2.6348	-0.552209	0.0105829	0.692602	B4GALT2	8704	24
25	RZPDp9027H1117Q	-2.07548	-0.547668	0.0420307	0.553571	BCAR1	9564	25
26	RZPDp9027J1113Q	-2.09785	-0.547582	0.0399357	0.65625	SH3GL2	6456	26
27	RZPDp9027G1216Q	-2.03365	-0.543829	0.0462037	0.679209	IDH2	3418	27
28	RZPDp9027J139Q	-2.42162	-0.5436	0.0183424	0.723214	CAMKV	79012	28
29	RZPDp9027H039Q	-2.73301	-0.540961	0.00813524	0.745536	RPS9	6203	29
30	RZPDp9027G1310Q	-2.73119	-0.537549	0.00817555	0.656888	KIAA1614	57710	30
31	RZPDp9027J136Q	-2.25022	-0.534804	0.0279354	0.72449	AHDC1	27245	31
32	RZPDp9027A022Q	-3.47474	-0.532486	0.000930903	0.77551	GDAP1L1	78997	32
33	RZPDp9028O123Q	-3.10519	-0.531865	0.00284887	0.751276	VEGFA	7422	33
34	RZPDp9027F018Q	-2.94953	-0.529491	0.00446222	0.689413	DPPA4	55211	34
35	RZPDp9027F1311Q	-4.40109	-0.525287	4.24483e-05	0.811224	ZNF219	51222	35
36	RZPDp9027C1917Q	-3.18328	-0.523995	0.00226293	0.716837	SELENOH	280636	36
37	RZPDp9027C136Q	-2.48259	-0.522886	0.0157196	0.688776	RNF2	6045	37
38	RZPDp9028H152Q	-2.73507	-0.521474	0.00808999	0.741709	ATXN10	25814	38
39	RZPDp9027I1919Q	-2.11639	-0.518356	0.0382683	0.669643	FKBP1A	2280	39
40	RZPDp9027C016Q	-2.69805	-0.517118	0.00893993	0.693878	SUPT20H	55578	40
41	RZPDp9027O125Q	-3.0543	-0.514999	0.00330397	0.772959	TAX1BP3	30851	41
42	RZPDp9027D176Q	-2.72681	-0.512331	0.00827296	0.721939	PMS2	5395	42
43	RZPDp9027K165Q	-3.39559	-0.510139	0.00119006	0.742347	TRIM37	4591	43
44	RZPDp9027K022Q	-2.81003	-0.509346	0.00659168	0.776786	MYO15B	80022	44
45	RZPDp9027N065Q	-2.19768	-0.505251	0.0316559	0.647321	ZNF444	55311	45
46	RZPDp9027I1315Q	-2.87758	-0.504571	0.00546467	0.700255	SART1	9092	46
47	RZPDp9027K136Q	-2.50582	-0.503568	0.0148124	0.679847	LRRC1	55227	47
48	RZPDp9028J103Q	-2.70875	-0.500456	0.00868617	0.722577	MAN2B1	4125	48
49	RZPDp9027F019Q	-3.04226	-0.497521	0.00342117	0.715561	MYCBP2	23077	49
50	RZPDp9027C1216Q	-2.35763	-0.496315	0.0215108	0.540816	MCM3	4172	50
51	RZPDp9028L1210Q	-2.15915	-0.494902	0.0346538	0.637117	BTBD11	121551	51
52	RZPDp9027B125Q	-3.22993	-0.493912	0.00196895	0.74426	U2AF1	7307	52
53	RZPDp9027K0519Q	-3.14942	-0.492863	0.00250158	0.709184	NCKAP1L	3071	53
54	RZPDp9028B182Q	-2.77816	-0.489952	0.00719446	0.635204	ZNF791	163049	54
55	RZPDp9027F0111Q	-3.19095	-0.487336	0.00221195	0.751913	SEZ6L2	26470	55
56	RZPDp9027O1310Q	-2.45094	-0.4868	0.0170358	0.656888	LCORL	254251	56
57	RZPDp9028H162Q	-2.16115	-0.485145	0.0344917	0.646684	EDC4	23644	57
58	RZPDp9027L2419Q	-3.14339	-0.48349	0.00254646	0.715561	NTN4	59277	58
59	RZPDp9027F026Q	-2.39529	-0.481049	0.0195914	0.691327	USP33	23032	59
60	RZPDp9027L086Q	-2.02089	-0.478804	0.0475463	0.674745	SUPT6H	6830	60
61	RZPDp9027O082Q	-2.1069	-0.47855	0.0391138	0.572704	BAIAP2	10458	61
62	RZPDp9027H055Q	-2.23712	-0.47815	0.0288252	0.665816	HNRNPM	4670	62
63	RZPDp9028C023Q	-2.11223	-0.476825	0.0386373	0.652423	E2F4	1874	63
64	RZPDp9028F015Q	-3.04411	-0.475876	0.00340291	0.734056	MINK1	50488	64
65	RZPDp9027F1814Q	-3.1414	-0.475829	0.0025614	0.726403	UQCRC1	7384	65
66	RZPDp9027K145Q	-2.332	-0.474748	0.0229106	0.619898	RBM17	84991	66
67	RZPDp9027B146Q	-3.17775	-0.474725	0.00230037	0.760204	LY6H	4062	67
68	RZPDp9027J099Q	-3.27223	-0.474258	0.00173381	0.714286	KHDC4	22889	68
69	RZPDp9027P107Q	-3.21395	-0.474123	0.00206536	0.735969	OARD1	221443	69
70	RZPDp9027A0110Q	-2.73954	-0.472657	0.00799261	0.743622	PPP2R2D	55844	70
71	RZPDp9027A1319Q	-2.4163	-0.472441	0.018589	0.718112	VKORC1L1	154807	71
72	RZPDp9027J146Q	-3.20553	-0.472183	0.00211792	0.735969	FBXW4	6468	72
73	RZPDp9027H0319Q	-2.61346	-0.471076	0.0111965	0.720026	ROBO3	64221	73
74	RZPDp9027O191Q	-2.52687	-0.47	0.0140316	0.667092	THNSL1	79896	74
75	RZPDp9028M121Q	-2.85429	-0.468682	0.00583137	0.665816	NPEPL1	79716	75
76	RZPDp9028C123Q	-2.0457	-0.467495	0.0449662	0.632015	FKBP10	60681	76
77	RZPDp9027G1217Q	-2.50044	-0.46676	0.0150181	0.645408	SLC7A5	8140	77
78	RZPDp9027H079Q	-2.25289	-0.465369	0.0277574	0.665816	NES	10763	78
79	RZPDp9027E0712Q	-2.87878	-0.462791	0.0054464	0.728316	FAM209B	388799	79
80	RZPDp9027C0115Q	-3.60958	-0.461525	0.000608209	0.764031	PDZRN3	23024	80
81	RZPDp9028J233Q	-3.23485	-0.456106	0.00194017	0.767857	GPC1	2817	81
82	RZPDp9028P022Q	-2.66289	-0.454071	0.00982197	0.718112	RPS2	6187	82
83	RZPDp9027B152Q	-2.04303	-0.45281	0.0452377	0.628189	COG4	25839	83
84	RZPDp9027M0319Q	-2.91688	-0.450914	0.00489388	0.769133	MRPL28	10573	84
85	RZPDp9027L021Q	-2.00238	-0.450851	0.0495527	0.664541	SUMO1	7341	85
86	RZPDp9027P1310Q	-2.66415	-0.450341	0.00978916	0.708546	LAMTOR2	28956	86
87	RZPDp9027E0719Q	-2.21288	-0.449628	0.030537	0.627551	NOPCHAP1	121053	87
88	RZPDp9028J022Q	-2.77662	-0.448768	0.0072247	0.717474	ARAF	369	88
89	RZPDp9027M096Q	-2.88696	-0.445978	0.0053231	0.715561	CTDP1	9150	89
90	RZPDp9028N145Q	-2.56483	-0.445733	0.0127172	0.700255	POLD3	10714	90
91	RZPDp9027O0112Q	-2.52657	-0.444942	0.0140427	0.684311	ZGPAT	84619	91
92	RZPDp9028B1520Q	-2.45506	-0.444315	0.0168588	0.649235	ADK	132	92
93	RZPDp9027J192Q	-2.48366	-0.443916	0.0156766	0.700255	BRINP2	57795	93
94	RZPDp9027C149Q	-2.45249	-0.443581	0.0169687	0.691327	DBN1	1627	94
95	RZPDp9027C0112Q	-2.67526	-0.443135	0.0095029	0.704719	NUMA1	4926	95
96	RZPDp9027B045Q	-2.18391	-0.439489	0.0326996	0.58227	ATG10	83734	96
97	RZPDp9027C022Q	-3.25236	-0.438651	0.00184077	0.76148	LRRC49	54839	97
98	RZPDp9027K1312Q	-2.33579	-0.438532	0.0226986	0.729592	TRIAP1	51499	98
99	RZPDp9027K0113Q	-2.81979	-0.438314	0.00641648	0.734694	MAP2K7	5609	99
100	RZPDp9027E086Q	-2.12296	-0.436714	0.0376925	0.681122	CFDP1	10428	100
101	RZPDp9028I032Q	-2.39949	-0.435275	0.0193874	0.702806	ANXA6	309	101
102	RZPDp9027G135Q	-3.06987	-0.43335	0.00315796	0.72449	UTP11	51118	102
103	RZPDp9027P052Q	-2.51012	-0.433174	0.0146498	0.705995	RRP12	23223	103
104	RZPDp9027J148Q	-2.19281	-0.43099	0.0320213	0.628189	TUBA1A	7846	104
105	RZPDp9027G1415Q	-2.81626	-0.430303	0.00647941	0.72449	RABL6	55684	105
106	RZPDp9027E0211Q	-2.63148	-0.429381	0.0106764	0.725765	SLTM	79811	106
107	RZPDp9027E1519Q	-2.65432	-0.429143	0.0100486	0.732143	RARG	5916	107
108	RZPDp9027J127Q	-2.44157	-0.428929	0.0174439	0.697066	KIDINS220	57498	108
109	RZPDp9027J0116Q	-2.17103	-0.426258	0.033704	0.642857	FGB	2244	109
110	RZPDp9027O1311Q	-3.1164	-0.426003	0.00275675	0.753827	ZNF514	84874	110
111	RZPDp9027H0110Q	-2.39386	-0.424426	0.0196614	0.748724	RUSC2	9853	111
112	RZPDp9027J116Q	-2.44549	-0.423682	0.0172721	0.665816	LSM14A	26065	112
113	RZPDp9027A141Q	-2.53058	-0.4236	0.013898	0.727041	LONRF1	91694	113
114	RZPDp9027G1315Q	-2.80552	-0.423104	0.00667399	0.684949	MAGED2	10916	114
115	RZPDp9027N0619Q	-2.02879	-0.422481	0.0467107	0.653699	SGCE	8910	115
116	RZPDp9027B136Q	-2.57611	-0.422335	0.0123487	0.69324	SH3GLB2	56904	116
117	RZPDp9027P092Q	-2.93324	-0.422276	0.00467289	0.73852	TTC3	7267	117
118	RZPDp9027G0613Q	-2.35323	-0.42146	0.0217457	0.699617	SF3A1	10291	118
119	RZPDp9027K012Q	-2.21801	-0.419079	0.0301675	0.67602	SMS	6611	119
120	RZPDp9027F116Q	-2.4782	-0.418345	0.0158965	0.680485	MARK4	57787	120
121	RZPDp9027B039Q	-2.31095	-0.41834	0.0241208	0.669643	PTPRK	5796	121
122	RZPDp9028H055Q	-2.27763	-0.417053	0.0261523	0.701531	QSOX2	169714	122
123	RZPDp9027L0218Q	-2.41587	-0.416397	0.0186091	0.681122	GABARAP	11337	123
124	RZPDp9027M159Q	-2.58363	-0.416198	0.0121085	0.669005	ATP5PD	10476	124
125	RZPDp9027E0913Q	-2.71823	-0.416133	0.008467	0.696429	MTRF1L	54516	125
126	RZPDp9027F049Q	-2.3355	-0.415948	0.0227152	0.691327	PQBP1	10084	126
127	RZPDp9027O185Q	-3.36884	-0.414967	0.00129212	0.76148	DPYSL2	1808	127
128	RZPDp9027N1311Q	-2.86191	-0.414706	0.00570905	0.683036	SYNE2	23224	128
129	RZPDp9027I031Q	-2.35867	-0.412391	0.0214558	0.670918	THNSL1	79896	129
130	RZPDp9027N0217Q	-3.25241	-0.410334	0.00184052	0.741071	MEPCE	56257	130
131	RZPDp9028I241Q	-2.14381	-0.409745	0.0359147	0.65051	SLC20A2	6575	131
132	RZPDp9027O146Q	-2.77511	-0.409602	0.00725459	0.748724	TRIM46	80128	132
133	RZPDp9027H035Q	-2.54179	-0.408424	0.0135009	0.693878	NARS1	4677	133
134	RZPDp9027I152Q	-2.15117	-0.40842	0.0353043	0.621173	HNRNPM	4670	134
135	RZPDp9027G136Q	-2.50885	-0.408409	0.0146977	0.716837	XRCC1	7515	135
136	RZPDp9027A138Q	-2.14072	-0.408095	0.0361736	0.658163	SCUBE1	80274	136
137	RZPDp9027I1317Q	-2.66575	-0.407762	0.00974748	0.707908	ALB	213	137
138	RZPDp9027K126Q	-2.05366	-0.405959	0.0441646	0.676658	ELOF1	84337	138
139	RZPDp9028H023Q	-2.25751	-0.405943	0.0274514	0.663903	CTNNBL1	56259	139
140	RZPDp9027N236Q	-2.17107	-0.403159	0.0337008	0.626913	ARFGAP2	84364	140
141	RZPDp9027E1619Q	-2.62192	-0.401947	0.0109496	0.735332	UBE2Q2	92912	141
142	RZPDp9027N122Q	-2.14405	-0.401509	0.0358947	0.697704	DNMT1	1786	142
143	RZPDp9028I023Q	-2.43396	-0.401475	0.0177816	0.697066	NKX2-1	7080	143
144	RZPDp9027O1911Q	-2.39589	-0.400439	0.0195623	0.67602	LRPAP1	4043	144
145	RZPDp9027G122Q	-2.9864	-0.39538	0.00401726	0.71301	MAST1	22983	145
146	RZPDp9027P0919Q	-2.31204	-0.393789	0.0240566	0.733418	SNAP29	9342	146
147	RZPDp9027G088Q	-2.83816	-0.393509	0.00609862	0.688776	RPL36A	6173	147
148	RZPDp9027N112Q	-2.11788	-0.389519	0.0381372	0.665179	EXOC7	23265	148
149	RZPDp9027J011Q	-2.71579	-0.389449	0.00852289	0.663903	HCFC1R1	54985	149
150	RZPDp9027P2019Q	-2.28757	-0.389434	0.0255309	0.625	PRPF40A	55660	150
151	RZPDp9027G018Q	-2.22159	-0.38865	0.029912	0.672832	NRXN2	9379	151
152	RZPDp9027D234Q	-2.44707	-0.388126	0.017203	0.723214	MYH10	4628	152
153	RZPDp9028G222Q	-2.79771	-0.387974	0.0068189	0.702806	B4GALT2	8704	153
154	RZPDp9027H2019Q	-2.59614	-0.386502	0.0117182	0.720026	CTNND2	1501	154
155	RZPDp9027I1012Q	-2.01061	-0.386485	0.0486515	0.598214	ACTG1	71	155
156	RZPDp9027F184Q	-2.4908	-0.386294	0.0153935	0.646684	RNF113A	7737	156
157	RZPDp9028I1021Q	-2.34206	-0.384906	0.0223519	0.722577	HNRNPL	3191	157
158	RZPDp9028I131Q	-2.64198	-0.384569	0.0103833	0.749362	IFRD2	7866	158
159	RZPDp9027I1419Q	-2.10869	-0.384117	0.0389539	0.705357	NOP14	8602	159
160	RZPDp9027C1411Q	-2.25632	-0.384091	0.0275298	0.678571	NUP88	4927	160
161	RZPDp9027C1110Q	-2.53441	-0.382176	0.0137614	0.686224	OS9	10956	161
162	RZPDp9027F1314Q	-2.41727	-0.382148	0.0185438	0.663265	BAG3	9531	162
163	RZPDp9027G0419Q	-2.81144	-0.380853	0.00656604	0.727041	GART	2618	163
164	RZPDp9027N158Q	-2.4789	-0.380292	0.0158681	0.709184	PEX14	5195	164
165	RZPDp9027P1410Q	-2.17856	-0.37972	0.0331137	0.642219	PDHB	5162	165
166	RZPDp9027G024Q	-2.44227	-0.379599	0.0174132	0.730867	PDIA4	9601	166
167	RZPDp9027F1315Q	-3.21286	-0.378973	0.00207209	0.736607	EFTUD2	9343	167
168	RZPDp9027M155Q	-3.66268	-0.378641	0.000513117	0.774235	SMYD4	114826	168
169	RZPDp9027L2219Q	-2.1205	-0.376897	0.0379077	0.71301	CCDC167	154467	169
170	RZPDp9027C128Q	-2.08092	-0.376167	0.0415121	0.67602	CNN3	1266	170
171	RZPDp9027C1116Q	-2.10422	-0.375676	0.0393555	0.637755	ZNF300	91975	171
172	RZPDp9028A012Q	-2.07674	-0.37512	0.0419098	0.6875	SQSTM1	8878	172
173	RZPDp9027F1510Q	-2.10731	-0.375106	0.0390777	0.614796	BEGAIN	57596	173
174	RZPDp9027B138Q	-2.5344	-0.374823	0.0137617	0.690051	DNAJB1	3337	174
175	RZPDp9027N016Q	-2.04519	-0.374646	0.0450178	0.627551	FZR1	51343	175
176	RZPDp9027F127Q	-2.14231	-0.373805	0.0360403	0.647321	TPX2	22974	176
177	RZPDp9027B0319Q	-2.58626	-0.373672	0.0120253	0.704082	RPL27	6155	177
178	RZPDp9027F035Q	-2.1839	-0.372521	0.0327002	0.663903	E2F4	1874	178
179	RZPDp9027N052Q	-2.17353	-0.37226	0.0335067	0.65625	NAA10	8260	179
180	RZPDp9027D156Q	-2.15881	-0.372219	0.0346808	0.663903	RPL13	6137	180
181	RZPDp9027I1019Q	-2.08537	-0.370334	0.0410924	0.67602	PCDHB14	56122	181
182	RZPDp9028J152Q	-2.3977	-0.369862	0.0194742	0.674107	PSMC3	5702	182
183	RZPDp9027J066Q	-2.24231	-0.368063	0.02847	0.69898	TMEM160	54958	183
184	RZPDp9027A0419Q	-2.51043	-0.367759	0.0146382	0.707908	ZNF738	148203	184
185	RZPDp9027D1315Q	-2.17806	-0.367392	0.0331524	0.633929	SOCS5	9655	185
186	RZPDp9028J123Q	-2.10179	-0.365931	0.0395763	0.610332	ARHGEF9	23229	186
187	RZPDp9027F062Q	-2.44134	-0.365863	0.0174538	0.673469	SPSB3	90864	187
188	RZPDp9027N048Q	-2.46966	-0.365407	0.0162457	0.714286	RPAIN	84268	188
189	RZPDp9028F201Q	-2.21585	-0.364446	0.0303223	0.64477	CLU	1191	189
190	RZPDp9028I184Q	-2.13409	-0.36384	0.0367341	0.661352	FOXP4	116113	190
191	RZPDp9027J115Q	-2.58812	-0.363757	0.011967	0.702806	C1GALT1C1	29071	191
192	RZPDp9027I149Q	-2.00095	-0.36341	0.0497111	0.66199	ZNF195	7748	192
193	RZPDp9028D161Q	-2.32969	-0.36338	0.0230411	0.692602	ANXA6	309	193
194	RZPDp9027K189Q	-2.75613	-0.362843	0.0076403	0.709821	AAMP	14	194
195	RZPDp9027M1518Q	-2.37957	-0.362836	0.020373	0.695153	RYR2	6262	195
196	RZPDp9027F1212Q	-2.34299	-0.362523	0.0223007	0.616071	MYL6	4637	196
197	RZPDp9028O133Q	-2.53935	-0.362168	0.0135867	0.71875	IGHG1	3500	197
198	RZPDp9027G0112Q	-2.30983	-0.360829	0.0241868	0.69898	CNBP	7555	198
199	RZPDp9028I151Q	-2.4394	-0.359712	0.0175395	0.690051	GET4	51608	199
200	RZPDp9027C1012Q	-2.19139	-0.358792	0.0321287	0.683673	MRPL28	10573	200
201	RZPDp9027I128Q	-2.24732	-0.357649	0.0281302	0.630102	FLNA	2316	201
202	RZPDp9027E0111Q	-2.28686	-0.357635	0.0255751	0.697066	SSR4	6748	202
203	RZPDp9027J1311Q	-2.5007	-0.356527	0.0150081	0.686862	BTF3L4	91408	203
204	RZPDp9027E168Q	-2.35442	-0.356449	0.0216819	0.633929	SAMD1	90378	204
205	RZPDp9027D1411Q	-2.31636	-0.35535	0.0238045	0.682398	PPA1	5464	205
206	RZPDp9027F188Q	-2.84079	-0.354344	0.00605424	0.74426	KRI1	65095	206
207	RZPDp9028G235Q	-2.20179	-0.353905	0.0313498	0.669005	FGFR1	2260	207
208	RZPDp9027E0518Q	-2.03833	-0.353246	0.04572	0.653061	FAM161A	84140	208
209	RZPDp9027G0110Q	-2.4259	-0.35312	0.0181462	0.704719	EIF1	10209	209
210	RZPDp9027C0113Q	-3.17459	-0.351777	0.00232204	0.762755	DNMT3A	1788	210
211	RZPDp9027K0411Q	-2.47772	-0.350595	0.0159157	0.674107	RNPS1	10921	211
212	RZPDp9027C0312Q	-2.54093	-0.349512	0.0135313	0.690051	CIRBP	1153	212
213	RZPDp9027I249Q	-2.0285	-0.34858	0.0467416	0.671556	FKBP1A	2280	213
214	RZPDp9027O0510Q	-2.29202	-0.348161	0.0252572	0.682398	RACK1	10399	214
215	RZPDp9027E018Q	-2.16304	-0.348126	0.0343404	0.684311	MAZ	4150	215
216	RZPDp9027B095Q	-2.26945	-0.34789	0.0266739	0.741071	BMERB1	89927	216
217	RZPDp9028O122Q	-2.16421	-0.347841	0.0342459	0.67602	MYO5A	4644	217
218	RZPDp9027F0112Q	-2.06595	-0.346958	0.0429515	0.644133	MAZ	4150	218
219	RZPDp9027B1310Q	-2.2194	-0.34648	0.0300682	0.660714	RPS18	6222	219
220	RZPDp9027F1317Q	-2.79494	-0.34637	0.00687092	0.721939	UBL4A	8266	220
221	RZPDp9027I042Q	-2.02605	-0.345507	0.0469992	0.679847	PHLDA1	22822	221
222	RZPDp9027M145Q	-2.15758	-0.344637	0.0347808	0.680485	BRD9	65980	222
223	RZPDp9027N1419Q	-2.00883	-0.343806	0.0488452	0.655612	MLH1	4292	223
224	RZPDp9027B1311Q	-2.44733	-0.341682	0.0171918	0.697704	EXTL1	2134	224
225	RZPDp9027C148Q	-2.47274	-0.337196	0.016119	0.68176	METRNL	284207	225
226	RZPDp9027N132Q	-2.14656	-0.337157	0.0356858	0.645408	TKT	7086	226
227	RZPDp9027J227Q	-2.05646	-0.336811	0.0438856	0.654337	RPS21	6227	227
228	RZPDp9027K156Q	-2.08495	-0.336136	0.0411319	0.66199	SETD5	55209	228
229	RZPDp9027E062Q	-2.22828	-0.335239	0.0294391	0.688138	NMT1	4836	229
230	RZPDp9027I1219Q	-2.13496	-0.334518	0.03666	0.683673	GPSM1	26086	230
231	RZPDp9028I1721Q	-2.41367	-0.333857	0.0187117	0.717474	DHX35	60625	231
232	RZPDp9027C2310Q	-2.04763	-0.331649	0.0447704	0.614158	ZNF358	140467	232
233	RZPDp9027M042Q	-2.18318	-0.331361	0.0327559	0.671556	APBB3	10307	233
234	RZPDp9027F195Q	-2.2009	-0.33105	0.0314157	0.63648	JTB	10899	234
235	RZPDp9027O142Q	-2.10921	-0.330542	0.038907	0.663903	ANK3	288	235
236	RZPDp9027F0113Q	-2.39415	-0.329899	0.0196475	0.688776	NACA	4666	236
237	RZPDp9027E145Q	-2.45964	-0.329595	0.0166641	0.702806	BRPF3	27154	237
238	RZPDp9028A225Q	-2.59987	-0.329407	0.011604	0.685587	RNF40	9810	238
239	RZPDp9027F1610Q	-2.21374	-0.329102	0.0304746	0.690051	C19orf25	148223	239
240	RZPDp9027C1811Q	-2.15382	-0.328519	0.0350869	0.618622	ZNF266	10781	240
241	RZPDp9027F0613Q	-2.36661	-0.327305	0.0210384	0.70727	UCHL1	7345	241
242	RZPDp9027A1313Q	-2.06916	-0.327142	0.0426393	0.660077	CENPT	80152	242
243	RZPDp9027G1419Q	-2.00282	-0.3271	0.0495045	0.65625	DCAF15	90379	243
244	RZPDp9027A0712Q	-2.54514	-0.32675	0.0133845	0.743622	LTBP3	4054	244
245	RZPDp9027I1710Q	-2.02082	-0.326304	0.0475537	0.646046	SLC4A1AP	22950	245
246	RZPDp9027N0213Q	-2.61861	-0.325558	0.0110455	0.6875	ZMIZ2	83637	246
247	RZPDp9028J025Q	-2.16587	-0.325092	0.0341136	0.653699	LSM4	25804	247
248	RZPDp9027J1317Q	-2.70827	-0.323018	0.00869763	0.652423	TMEM132A	54972	248
249	RZPDp9027C0911Q	-2.44509	-0.321866	0.0172895	0.681122	ARHGAP44	9912	249
250	RZPDp9027K185Q	-2.22817	-0.320405	0.0294468	0.67602	TWF2	11344	250
251	RZPDp9027B1619Q	-2.00932	-0.320107	0.048792	0.701531	DENR	8562	251
252	RZPDp9027A1419Q	-2.08103	-0.31888	0.0415019	0.683673	CNTROB	116840	252
253	RZPDp9027H0219Q	-2.02738	-0.318695	0.0468593	0.677934	ZNF638	27332	253
254	RZPDp9027B069Q	-2.48293	-0.316964	0.015706	0.717474	SLC44A1	23446	254
255	RZPDp9027A152Q	-2.20606	-0.31688	0.0310347	0.667092	HDAC10	83933	255
256	RZPDp9027J1210Q	-2.60786	-0.316077	0.0113627	0.705357	TTC3	7267	256
257	RZPDp9027C1119Q	-2.61573	-0.315269	0.0111298	0.728954	TTR	7276	257
258	RZPDp9027B119Q	-2.42032	-0.314693	0.0184023	0.690051	DAAM1	23002	258
259	RZPDp9027N0319Q	-2.16484	-0.314217	0.0341957	0.693878	TMEM183A	92703	259
260	RZPDp9027I0219Q	-2.20109	-0.310739	0.0314018	0.68176	MCRS1	10445	260
261	RZPDp9027K162Q	-2.18662	-0.310091	0.0324923	0.668367	SNRNP70	6625	261
262	RZPDp9028F133Q	-2.19977	-0.309817	0.0314995	0.677934	POLR2A	5430	262
263	RZPDp9027D099Q	-2.25753	-0.308793	0.02745	0.674107	PHC1	1911	263
264	RZPDp9027F0312Q	-2.2373	-0.308505	0.0288126	0.674107	CSDC2	27254	264
265	RZPDp9027C139Q	-2.35879	-0.308314	0.021449	0.672194	CYFIP1	23191	265
266	RZPDp9027J063Q	-2.31948	-0.307992	0.0236239	0.678571	LRIG1	26018	266
267	RZPDp9027P015Q	-2.05552	-0.3078	0.0439792	0.661352	HNRNPDL	9987	267
268	RZPDp9027B089Q	-2.32524	-0.307298	0.0232933	0.695791	KHDRBS1	10657	268
269	RZPDp9027A0917Q	-2.02606	-0.307243	0.0469982	0.684949	MRPL47	57129	269
270	RZPDp9027I182Q	-2.24456	-0.30597	0.0283169	0.667092	ZC3H7A	29066	270
271	RZPDp9027N039Q	-2.2521	-0.302469	0.02781	0.692602	SENP2	59343	271
272	RZPDp9027O206Q	-2.01165	-0.302314	0.0485391	0.658163	CRELD1	78987	272
273	RZPDp9027C1919Q	-2.43894	-0.302222	0.0175601	0.662628	MAP1LC3B	81631	273
274	RZPDp9027N029Q	-2.33719	-0.30212	0.0226209	0.674745	CDKN2D	1032	274
275	RZPDp9027J0619Q	-2.42331	-0.300668	0.0182648	0.667092	HNRNPH1	3187	275
276	RZPDp9027D198Q	-2.04762	-0.30066	0.0447722	0.660714	TRAF7	84231	276
277	RZPDp9028G122Q	-2.45036	-0.299383	0.0170606	0.662628	MLST8	64223	277
278	RZPDp9027J138Q	-2.10437	-0.299361	0.0393423	0.665816	SPTAN1	6709	278
279	RZPDp9027N139Q	-2.12606	-0.298112	0.0374236	0.682398	GRM3	2913	279
280	RZPDp9027F1619Q	-2.6665	-0.29784	0.00972778	0.716837	MTM1	4534	280
281	RZPDp9028O151Q	-2.66081	-0.29736	0.00987646	0.684949	PHKB	5257	281
282	RZPDp9027B0512Q	-2.02894	-0.29629	0.0466955	0.632653	GOLM1	51280	282
283	RZPDp9027M134Q	-2.38577	-0.296218	0.0200617	0.643495	HNRNPH1	3187	283
284	RZPDp9027K1310Q	-2.12818	-0.294836	0.0372405	0.679847	ZBTB45	84878	284
285	RZPDp9027G072Q	-2.38677	-0.29348	0.0200117	0.676658	SMCHD1	23347	285
286	RZPDp9027B118Q	-2.13237	-0.292681	0.0368812	0.678571	ID2	3398	286
287	RZPDp9027P1314Q	-2.01084	-0.292176	0.0486261	0.654337	ZNF333	84449	287
288	RZPDp9027E1413Q	-2.38723	-0.291329	0.0199891	0.684949	TSPAN3	10099	288
289	RZPDp9027O1512Q	-2.28845	-0.291314	0.0254766	0.71875	PSD	5662	289
290	RZPDp9027G1313Q	-2.60227	-0.290756	0.011531	0.682398	UBB	7314	290
291	RZPDp9027C1315Q	-2.06125	-0.289955	0.043412	0.632653	HNRNPDL	9987	291
292	RZPDp9027P1219Q	-2.32074	-0.289917	0.023551	0.678571	FTL	2512	292
293	RZPDp9027E1317Q	-2.13097	-0.28918	0.0370012	0.663265	MRRF	92399	293
294	RZPDp9027C135Q	-2.11039	-0.289178	0.038801	0.69898	STARD7	56910	294
295	RZPDp9027N1414Q	-2.26872	-0.285094	0.0267205	0.674745	TRA2B	6434	295
296	RZPDp9027A163Q	-2.19077	-0.284856	0.0321762	0.67602	NCL	4691	296
297	RZPDp9028L102Q	-2.16348	-0.28438	0.034305	0.674107	PNO1	56902	297
298	RZPDp9027J206Q	-2.08601	-0.284351	0.0410327	0.647959	ITSN1	6453	298
299	RZPDp9027N1316Q	-2.24324	-0.283854	0.0284062	0.661352	BTBD6	90135	299
300	RZPDp9027E069Q	-2.13019	-0.282134	0.0370678	0.672194	ILF3	3609	300
301	RZPDp9028B043Q	-2.10905	-0.281447	0.0389214	0.683036	BAG5	9529	301
302	RZPDp9028F012Q	-2.03453	-0.280766	0.0461119	0.647321	UBC	7316	302
303	RZPDp9027F1310Q	-2.19654	-0.278115	0.0317413	0.675383	SULT1A1	6817	303
304	RZPDp9027J188Q	-2.51358	-0.275535	0.0145203	0.681122	HDAC1	3065	304
305	RZPDp9027M1410Q	-2.27231	-0.273508	0.0264904	0.697704	TUFM	7284	305
306	RZPDp9028M024Q	-2.54773	-0.271317	0.0132948	0.716199	CTSD	1509	306
307	RZPDp9027F0210Q	-2.00642	-0.270226	0.0491083	0.639031	ZDHHC16	84287	307
308	RZPDp9027N1313Q	-2.26467	-0.269657	0.0269825	0.653061	REC8	9985	308
309	RZPDp9027E188Q	-2.08291	-0.268524	0.0413242	0.677296	SPATA5L1	79029	309
310	RZPDp9027G1414Q	-2.02652	-0.267971	0.0469498	0.637117	PSMD4	5710	310
311	RZPDp9027O0710Q	-2.10902	-0.267439	0.0389242	0.665816	TPM3	7170	311
312	RZPDp9027G1719Q	-2.02794	-0.263054	0.0467999	0.646684	PPP2R2D	55844	312
313	RZPDp9027J178Q	-2.24308	-0.261531	0.028417	0.66199	ZNF524	147807	313
314	RZPDp9027N2019Q	-2.02011	-0.26095	0.0476293	0.688776	TRAF7	84231	314
315	RZPDp9027H246Q	-2.0377	-0.260734	0.0457842	0.642857	ZDHHC8P1	150244	315
316	RZPDp9027B137Q	-2.20145	-0.260543	0.0313752	0.674107	C3	718	316
317	RZPDp9027L0110Q	-2.00378	-0.260053	0.0493987	0.65625	AP2M1	1173	317
318	RZPDp9027B0219Q	-2.03106	-0.254391	0.0464735	0.688776	SORBS2	8470	318
319	RZPDp9027N017Q	-2.27919	-0.249998	0.0260542	0.695153	L3MBTL2	83746	319
320	RZPDp9027C1219Q	-2.0567	-0.242153	0.0438616	0.681122	ARHGEF25	115557	320
321	RZPDp9027M102Q	-2.30424	-0.23979	0.0245182	0.700255	RPS15	6209	321
322	RZPDp9027F108Q	-2.00783	-0.238036	0.048954	0.670281	CTSL	1514	322
323	RZPDp9027J1811Q	-2.14448	-0.229037	0.0358589	0.707908	HAX1	10456	323
324	RZPDp9028J073Q	-2.00846	-0.200703	0.0488853	0.65625	NECTIN2	5819	324
325	RZPDp9027D2415Q	-2.04788	-0.183679	0.0447457	0.663265	INO80E	283899	325
326	RZPDp9027J0817Q	2.18799	0.172817	0.0323873	0.664541	AP3D1	8943	326
327	RZPDp9027B098Q	2.1594	0.172868	0.0346332	0.670918	IBA57	200205	327
328	RZPDp9027N1512Q	2.05599	0.180376	0.0439325	0.697704	AGO4	192670	328
329	RZPDp9027J048Q	2.13397	0.191914	0.0367442	0.665816	ZC3H13	23091	329
330	RZPDp9027G1017Q	2.05405	0.197323	0.0441253	0.689413	VPS13B	157680	330
331	RZPDp9027G1917Q	2.37682	0.205317	0.0205128	0.660077	SLC35E2B	728661	331
332	RZPDp9027A192Q	2.1591	0.208655	0.0346576	0.65051	KCTD14	65987	332
333	RZPDp9027J054Q	2.33578	0.210145	0.0226995	0.690689	PKM	5315	333
334	RZPDp9027P172Q	2.00807	0.214761	0.0489286	0.679847	ANKRD16	54522	334
335	RZPDp9027C068Q	2.12395	0.215118	0.0376068	0.662628	SPTBN4	57731	335
336	RZPDp9027F052Q	2.23854	0.216107	0.0287272	0.609056	FUBP1	8880	336
337	RZPDp9027D1011Q	2.1379	0.216309	0.0364108	0.641582	EPB42	2038	337
338	RZPDp9027H208Q	2.08037	0.219445	0.0415642	0.672194	AARS1	16	338
339	RZPDp9027C0516Q	2.04977	0.220643	0.0445552	0.6875	RBM4	5936	339
340	RZPDp9027K1514Q	2.01476	0.221729	0.0482031	0.663903	TOMM40	10452	340
341	RZPDp9027M153Q	2.09876	0.221949	0.0398518	0.670281	FASN	2194	341
342	RZPDp9027C1514Q	2.11124	0.228279	0.0387257	0.705995	FAM32A	26017	342
343	RZPDp9027C198Q	2.03556	0.229617	0.0460055	0.683036	PRDX5	25824	343
344	RZPDp9027L113Q	2.10037	0.229839	0.0397049	0.645408	EIF4EBP1	1978	344
345	RZPDp9027F048Q	2.47536	0.229865	0.0160118	0.647959	CSTB	1476	345
346	RZPDp9027O248Q	2.14416	0.230796	0.0358857	0.63648	ZNF22	7570	346
347	RZPDp9027C082Q	2.03429	0.234211	0.0461371	0.691964	HINT1	3094	347
348	RZPDp9027D184Q	2.05635	0.237688	0.0438968	0.671556	ZNF844	284391	348
349	RZPDp9027G038Q	2.25451	0.239304	0.0276493	0.709821	RAB14	51552	349
350	RZPDp9027N123Q	2.36468	0.243393	0.021139	0.689413	KDM2A	22992	350
351	RZPDp9027H2310Q	2.28607	0.244655	0.0256241	0.695153	DYNC2I2	89891	351
352	RZPDp9027P104Q	1.99893	0.245364	0.0499345	0.67602	CBR3	874	352
353	RZPDp9027M124Q	2.5442	0.246938	0.0134172	0.723214	DEDD	9191	353
354	RZPDp9027K0814Q	2.14594	0.247283	0.035737	0.665816	AAMP	14	354
355	RZPDp9027F0913Q	2.18519	0.247824	0.0326012	0.660714	ATP6V1E1	529	355
356	RZPDp9027H2216Q	2.07964	0.249267	0.041634	0.653699	SMPD4	55627	356
357	RZPDp9027K058Q	2.07241	0.249863	0.0423252	0.663265	BCAN	63827	357
358	RZPDp9027A083Q	2.19664	0.250403	0.0317332	0.663265	CCT6A	908	358
359	RZPDp9027G1817Q	2.39922	0.25124	0.0194003	0.719388	MICAL1	64780	359
360	RZPDp9027D212Q	2.12117	0.25217	0.0378485	0.643495	JMJD1C	221037	360
361	RZPDp9028M083Q	2.24266	0.253173	0.0284458	0.66773	PRMT2	3275	361
362	RZPDp9027N2316Q	2.41615	0.253736	0.0185959	0.638393	KRI1	65095	362
363	RZPDp9027L093Q	2.33384	0.256099	0.0228077	0.686224	STRN4	29888	363
364	RZPDp9027K0815Q	2.04625	0.256275	0.0449109	0.69324	CCNL2	81669	364
365	RZPDp9027E028Q	2.54579	0.25854	0.0133619	0.66199	PTPN5	84867	365
366	RZPDp9027O1511Q	2.18783	0.260075	0.0323994	0.679847	XPNPEP1	7511	366
367	RZPDp9027G196Q	2.01374	0.260141	0.0483125	0.663903	GPS1	2873	367
368	RZPDp9027E1813Q	2.03128	0.261884	0.0464502	0.685587	ANP32A	8125	368
369	RZPDp9027E0614Q	2.33696	0.262105	0.0226335	0.691327	USP20	10868	369
370	RZPDp9027C162Q	2.55921	0.262602	0.0129044	0.726403	TRAPPC3	27095	370
371	RZPDp9027G074Q	2.40744	0.264464	0.019006	0.702806	SIL1	64374	371
372	RZPDp9027J1514Q	2.03744	0.265769	0.0458113	0.629464	LOC728554	728554	372
373	RZPDp9027K1914Q	2.00458	0.265799	0.0493104	0.647959	TBC1D1	23216	373
374	RZPDp9027J035Q	2.36682	0.26592	0.0210277	0.676658	BRPF3	27154	374
375	RZPDp9027B0812Q	2.38983	0.269015	0.0198597	0.691964	LCMT1	51451	375
376	RZPDp9027B024Q	2.10465	0.269186	0.0393166	0.668367	HSD17B4	3295	376
377	RZPDp9027E222Q	2.21133	0.269624	0.0306495	0.654337	PPP1CA	5499	377
378	RZPDp9027B0216Q	2.02195	0.270777	0.0474333	0.665816	DGKD	8527	378
379	RZPDp9027J0910Q	2.61046	0.271089	0.0112852	0.71301	CEP295	85459	379
380	RZPDp9027N0910Q	2.81305	0.271836	0.00653702	0.688138	CHCHD2	51142	380
381	RZPDp9027K028Q	2.09263	0.272336	0.0404165	0.679847	NDRG2	57447	381
382	RZPDp9027P089Q	2.39267	0.27248	0.0197198	0.656888	NDRG2	57447	382
383	RZPDp9027F1111Q	2.20886	0.273715	0.0308291	0.684311	GRHPR	9380	383
384	RZPDp9027L089Q	2.22012	0.273721	0.0300166	0.699617	BOLA3	388962	384
385	RZPDp9027M231Q	2.44567	0.273956	0.0172641	0.702168	SFXN1	94081	385
386	RZPDp9027D246Q	2.61992	0.274453	0.0110075	0.697704	GPAT4	137964	386
387	RZPDp9027A1912Q	2.49252	0.274695	0.015326	0.679209	DCAF10	79269	387
388	RZPDp9027G0512Q	2.57244	0.274798	0.0124675	0.704082	UNC5A	90249	388
389	RZPDp9028M1720Q	2.12624	0.275877	0.0374079	0.665816	INTS11	54973	389
390	RZPDp9027L114Q	2.06508	0.276388	0.043036	0.665179	GPC3	2719	390
391	RZPDp9027N0713Q	2.05883	0.278484	0.0436507	0.704719	MYL6	4637	391
392	RZPDp9027E1514Q	2.09237	0.278692	0.0404403	0.721301	GDI2	2665	392
393	RZPDp9027C0816Q	2.56739	0.279304	0.0126327	0.69898	USP39	10713	393
394	RZPDp9027M2011Q	2.09364	0.279415	0.0403225	0.721301	GGA1	26088	394
395	RZPDp9027J2214Q	2.03584	0.279958	0.0459764	0.63074	SF3A2	8175	395
396	RZPDp9027O0913Q	2.17751	0.280934	0.0331953	0.661352	ASB6	140459	396
397	RZPDp9027G123Q	2.29364	0.281975	0.0251578	0.708546	WDR5	11091	397
398	RZPDp9027P2310Q	2.25194	0.282205	0.0278206	0.668367	RARS1	5917	398
399	RZPDp9027F038Q	2.64342	0.282249	0.0103438	0.644133	RBM8A	9939	399
400	RZPDp9028D215Q	2.0066	0.28237	0.0490888	0.649235	SEMA3F	6405	400
401	RZPDp9027N2216Q	2.18682	0.282528	0.0324765	0.677934	UTP4	84916	401
402	RZPDp9027M1714Q	2.71047	0.28284	0.00864608	0.728316	ARID1B	57492	402
403	RZPDp9027F0915Q	2.35411	0.28307	0.0216986	0.672194	UBE2Q1	55585	403
404	RZPDp9027K2013Q	2.21272	0.283422	0.0305485	0.696429	GNAI2	2771	404
405	RZPDp9027I174Q	2.03042	0.286185	0.0465399	0.688138	HAT1	8520	405
406	RZPDp9027P2315Q	2.1032	0.286782	0.039448	0.69324	NDC80	10403	406
407	RZPDp9027F069Q	2.00199	0.287201	0.0495956	0.655612	NARF	26502	407
408	RZPDp9027G0514Q	2.24093	0.288113	0.0285637	0.690051	LHX1	3975	408
409	RZPDp9027D0717Q	2.13588	0.288133	0.0365823	0.617347	CDC42BPB	9578	409
410	RZPDp9027D0818Q	2.36681	0.288611	0.0210279	0.674745	NME3	4832	410
411	RZPDp9027P224Q	2.01513	0.289314	0.0481629	0.653061	RAD23A	5886	411
412	RZPDp9027P093Q	2.10646	0.290065	0.0391537	0.71301	SMARCD3	6604	412
413	RZPDp9027J2315Q	2.53716	0.290491	0.0136636	0.674745	ESD	2098	413
414	RZPDp9027C1518Q	2.18352	0.29054	0.03273	0.696429	UBA5	79876	414
415	RZPDp9027C062Q	2.67486	0.290882	0.00951326	0.732781	AGAP1	116987	415
416	RZPDp9027G056Q	2.19754	0.290931	0.0316661	0.681122	SCG3	29106	416
417	RZPDp9027D0918Q	2.04761	0.291504	0.0447729	0.673469	KDR	3791	417
418	RZPDp9027M0716Q	2.02604	0.292291	0.0470007	0.633929	GNL1	2794	418
419	RZPDp9027K1814Q	2.6348	0.292528	0.0105828	0.718112	PEBP1	5037	419
420	RZPDp9027E0716Q	2.20533	0.293578	0.0310878	0.702806	ZFYVE27	118813	420
421	RZPDp9027C0713Q	2.13665	0.293648	0.0365164	0.658163	RNPEPL1	57140	421
422	RZPDp9027C0914Q	2.23094	0.29462	0.0292532	0.663903	ADAMTS7	11173	422
423	RZPDp9027G089Q	2.29722	0.295263	0.0249404	0.711735	ZFAND5	7763	423
424	RZPDp9027I184Q	2.58012	0.295263	0.0122201	0.720663	CSRP1	1465	424
425	RZPDp9027A1213Q	2.0811	0.298336	0.041495	0.670918	FBXL5	26234	425
426	RZPDp9027G1012Q	2.38934	0.301029	0.0198842	0.720663	ATPAF1	64756	426
427	RZPDp9027P0918Q	2.17003	0.301294	0.0337827	0.697066	SSBP2	23635	427
428	RZPDp9027F0718Q	2.35794	0.302372	0.0214944	0.697066	SF3A3	10946	428
429	RZPDp9027L083Q	2.51769	0.30257	0.0143676	0.694515	CCDC136	64753	429
430	RZPDp9027C248Q	3.22476	0.302755	0.00199971	0.742347	MXD4	10608	430
431	RZPDp9027N235Q	2.16609	0.305063	0.0340957	0.690051	RPS25	6230	431
432	RZPDp9027D1811Q	2.0058	0.305067	0.0491769	0.646684	SARS1	6301	432
433	RZPDp9027E141Q	2.00567	0.306181	0.0491909	0.66773	ATXN2L	11273	433
434	RZPDp9027M0610Q	2.29305	0.306315	0.0251941	0.655612	SETMAR	6419	434
435	RZPDp9027D2110Q	2.62391	0.306575	0.0108921	0.695153	ATN1	1822	435
436	RZPDp9028D124Q	2.24185	0.307673	0.0285007	0.654337	GYS1	2997	436
437	RZPDp9027B103Q	2.35513	0.308262	0.0216439	0.65625	LGALSL	29094	437
438	RZPDp9027K093Q	3.52315	0.309167	0.000799807	0.745536	EEF1G	1937	438
439	RZPDp9027N183Q	2.0829	0.309713	0.0413252	0.693878	TBC1D7	51256	439
440	RZPDp9028D104Q	2.07867	0.310142	0.0417261	0.690689	ESYT2	57488	440
441	RZPDp9027N2115Q	2.3544	0.310185	0.0216829	0.699617	LTBP4	8425	441
442	RZPDp9027G1115Q	2.04847	0.312148	0.0446857	0.739158	AGAP3	116988	442
443	RZPDp9027D2212Q	2.16078	0.313143	0.0345217	0.631378	ZFP69	339559	443
444	RZPDp9027I0414Q	2.25619	0.313652	0.0275384	0.73852	THOC3	84321	444
445	RZPDp9027J168Q	2.22	0.313666	0.0300249	0.655612	EFL1	79631	445
446	RZPDp9027A067Q	2.05624	0.313719	0.0439079	0.686224	PPP1R7	5510	446
447	RZPDp9027B1512Q	2.10432	0.314403	0.0393466	0.662628	MICU1	10367	447
448	RZPDp9027I1213Q	2.13486	0.314531	0.0366687	0.670918	DCTN1	1639	448
449	RZPDp9027J114Q	3.00745	0.315401	0.00378214	0.737245	PSMD10	5716	449
450	RZPDp9027I2414Q	2.22818	0.315707	0.0294465	0.635204	DHX35	60625	450
451	RZPDp9027F0716Q	2.41234	0.316805	0.0187744	0.692602	CLSTN1	22883	451
452	RZPDp9027M1115Q	2.60582	0.317028	0.0114239	0.709184	CCT7	10574	452
453	RZPDp9027B221Q	2.13087	0.317292	0.0370095	0.68176	SARNP	84324	453
454	RZPDp9027B2018Q	2.46976	0.317292	0.0162414	0.719388	ENO1	2023	454
455	RZPDp9027O096Q	2.66371	0.317578	0.00980041	0.702168	NONO	4841	455
456	RZPDp9027N2411Q	2.25934	0.317609	0.0273305	0.662628	DYNC1H1	1778	456
457	RZPDp9027K069Q	2.61275	0.319344	0.0112174	0.726403	RAC1	5879	457
458	RZPDp9027M0814Q	2.23353	0.320417	0.0290733	0.653061	DPP9	91039	458
459	RZPDp9027I197Q	2.53323	0.320441	0.0138033	0.716199	HECTD4	283450	459
460	RZPDp9027H1110Q	2.38428	0.321984	0.020136	0.691964	ADD1	118	460
461	RZPDp9027K2115Q	2.58893	0.322035	0.0119416	0.715561	ADH5	128	461
462	RZPDp9027P125Q	2.26732	0.322088	0.0268108	0.676658	TUBB	203068	462
463	RZPDp9027I0915Q	2.19898	0.323426	0.0315585	0.670918	RPL5	6125	463
464	RZPDp9027O0316Q	2.61377	0.323439	0.0111873	0.719388	MAPK3	5595	464
465	RZPDp9027G216Q	2.98624	0.324593	0.0040191	0.714286	ZNF799	90576	465
466	RZPDp9028G024Q	2.1344	0.324976	0.0367082	0.642219	NEDD9	4739	466
467	RZPDp9027B0316Q	2.12135	0.324985	0.0378329	0.688776	RETREG3	162427	467
468	RZPDp9027J0315Q	2.67393	0.325121	0.00953672	0.713648	ZC3H18	124245	468
469	RZPDp9027C2110Q	2.20515	0.325744	0.0311013	0.700893	YWHAZ	7534	469
470	RZPDp9027K1213Q	2.51515	0.327981	0.0144617	0.667092	CORO7	79585	470
471	RZPDp9027G058Q	2.288	0.330378	0.0255047	0.688138	TRAPPC3	27095	471
472	RZPDp9027G238Q	2.06329	0.330885	0.0432115	0.647959	HNRNPA1	3178	472
473	RZPDp9027P043Q	2.08505	0.331073	0.0411227	0.695791	HBG2	3048	473
474	RZPDp9027C0316Q	2.73832	0.331412	0.00801907	0.73023	MAP3K4	4216	474
475	RZPDp9027J0311Q	2.28014	0.331558	0.0259942	0.61926	ACP2	53	475
476	RZPDp9027C196Q	2.34164	0.331956	0.022375	0.623087	CTBP1	1487	476
477	RZPDp9027N246Q	2.47442	0.332647	0.0160501	0.69324	EIF3M	10480	477
478	RZPDp9027K1014Q	2.83246	0.333278	0.00619566	0.729592	KRIT1	889	478
479	RZPDp9027L2316Q	2.30973	0.333338	0.0241929	0.646684	TIMM50	92609	479
480	RZPDp9027D0617Q	2.16285	0.33344	0.034355	0.644133	ATG4B	23192	480
481	RZPDp9027M213Q	2.24604	0.333621	0.0282168	0.715561	ZNF777	27153	481
482	RZPDp9027E054Q	3.16229	0.335265	0.00240821	0.723852	TPM1	7168	482
483	RZPDp9027O093Q	2.31096	0.33573	0.0241206	0.690689	FBH1	84893	483
484	RZPDp9027N213Q	2.12572	0.336148	0.0374529	0.635842	AP1S1	1174	484
485	RZPDp9027K039Q	2.67809	0.336448	0.00943127	0.684949	PSMD6	9861	485
486	RZPDp9027G079Q	2.63786	0.33666	0.0104974	0.707908	NSMF	26012	486
487	RZPDp9027G1714Q	2.76295	0.337623	0.00749966	0.728954	KCNH2	3757	487
488	RZPDp9027E2412Q	2.17469	0.337772	0.0334155	0.641582	GPATCH3	63906	488
489	RZPDp9027I0815Q	2.20012	0.338103	0.031474	0.690689	DPYSL3	1809	489
490	RZPDp9027L111Q	2.08228	0.338816	0.0413832	0.681122	JPT1	51155	490
491	RZPDp9027A213Q	2.46149	0.340188	0.0165864	0.721939	TRIM52	84851	491
492	RZPDp9027F0818Q	2.09275	0.340276	0.0404053	0.695791	CTNNA1	1495	492
493	RZPDp9027M1011Q	2.34515	0.340817	0.0221827	0.721301	A2M	2	493
494	RZPDp9027D063Q	2.54942	0.341436	0.0132367	0.653061	PGD	5226	494
495	RZPDp9027O0512Q	2.0016	0.341574	0.0496391	0.633291	STMN3	50861	495
496	RZPDp9027E225Q	2.12186	0.34202	0.037789	0.663265	SPRY1	10252	496
497	RZPDp9027G1617Q	2.22763	0.3422	0.0294849	0.671556	MPDU1	9526	497
498	RZPDp9027M1911Q	2.331	0.342575	0.022967	0.712372	ZBTB18	10472	498
499	RZPDp9027B113Q	2.24446	0.342863	0.0283236	0.672832	ARFRP1	10139	499
500	RZPDp9027H2115Q	2.00126	0.342907	0.0496763	0.659439	SAFB	6294	500
501	RZPDp9027J111Q	2.32485	0.343019	0.0233159	0.655612	OXLD1	339229	501
502	RZPDp9027P205Q	2.13967	0.343344	0.0362615	0.688776	THRA	7067	502
503	RZPDp9028P1012Q	2.03708	0.343346	0.0458486	0.665816	VTA1	51534	503
504	RZPDp9027E1415Q	2.29898	0.34443	0.0248338	0.631378	PRELID3A	10650	504
505	RZPDp9027D1217Q	2.12497	0.345077	0.0375182	0.649872	TDP2	51567	505
506	RZPDp9028E114Q	2.43687	0.345189	0.017652	0.717474	PURA	5813	506
507	RZPDp9027G104Q	2.20842	0.345355	0.0308617	0.683673	CLUAP1	23059	507
508	RZPDp9028E155Q	2.59412	0.345942	0.0117803	0.700893	IGLV3-1	28809	508
509	RZPDp9027F073Q	2.84366	0.348646	0.0060062	0.672194	RPL23	9349	509
510	RZPDp9027K1018Q	2.68482	0.349223	0.00926291	0.744898	DCLK2	166614	510
511	RZPDp9027E0216Q	2.32486	0.350119	0.0233154	0.717474	PRADC1	84279	511
512	RZPDp9027G1716Q	3.24126	0.350598	0.00190323	0.734694	CSNK1D	1453	512
513	RZPDp9027F1917Q	2.56521	0.351391	0.0127046	0.708546	GLG1	2734	513
514	RZPDp9027G034Q	2.08465	0.35298	0.0411599	0.671556	SMG8	55181	514
515	RZPDp9027H1515Q	2.11612	0.353564	0.0382926	0.667092	SYP	6855	515
516	RZPDp9028I074Q	2.9197	0.354734	0.00485507	0.717474	MMP14	4323	516
517	RZPDp9027L2216Q	2.49448	0.354824	0.0152492	0.703444	SF3B3	23450	517
518	RZPDp9027B1911Q	2.87395	0.355679	0.00552046	0.707908	MED14	9282	518
519	RZPDp9027B1418Q	2.20084	0.355826	0.0314202	0.646684	DGKD	8527	519
520	RZPDp9027L2412Q	2.12097	0.355833	0.0378662	0.711097	SLC25A5	292	520
521	RZPDp9027C116Q	2.41591	0.356042	0.0186071	0.677296	GOLPH3	64083	521
522	RZPDp9027G069Q	2.44785	0.35637	0.0171691	0.684949	PPP2R5D	5528	522
523	RZPDp9027D092Q	3.41091	0.356607	0.00113508	0.746173	NOS3	4846	523
524	RZPDp9027O1214Q	2.36894	0.358233	0.0209177	0.665816	AP3B2	8120	524
525	RZPDp9027C2014Q	2.53964	0.35829	0.0135764	0.678571	AP1M1	8907	525
526	RZPDp9027O159Q	2.79968	0.358383	0.00678204	0.714923	CALM2	805	526
527	RZPDp9027P061Q	2.0088	0.358844	0.0488486	0.678571	EIF4G1	1981	527
528	RZPDp9027K1515Q	2.0993	0.359633	0.0398031	0.71301	TUFM	7284	528
529	RZPDp9027O086Q	3.01604	0.359857	0.00368985	0.78125	PUF60	22827	529
530	RZPDp9027G2311Q	2.06251	0.360154	0.0432877	0.651148	MDH2	4191	530
531	RZPDp9027O166Q	2.47602	0.360945	0.015985	0.697704	EPRS1	2058	531
532	RZPDp9027A103Q	2.35497	0.36132	0.0216524	0.735969	AGAP3	116988	532
533	RZPDp9027M077Q	2.73729	0.362683	0.00804158	0.717474	TALDO1	6888	533
534	RZPDp9027L0518Q	3.06248	0.362722	0.00322647	0.785714	ZBTB5	9925	534
535	RZPDp9027F121Q	2.61028	0.362854	0.0112906	0.703444	RBBP6	5930	535
536	RZPDp9027M114Q	2.34817	0.365445	0.0220184	0.664541	AGT	183	536
537	RZPDp9027I1211Q	2.54418	0.365583	0.0134179	0.688138	ERCC2	2068	537
538	RZPDp9028K194Q	3.36555	0.365962	0.00130522	0.754464	SSRP1	6749	538
539	RZPDp9027N1514Q	2.82382	0.366102	0.00634544	0.72449	GPT2	84706	539
540	RZPDp9027H214Q	2.678	0.366348	0.00943351	0.674745	HSD17B7	51478	540
541	RZPDp9027M1411Q	2.8911	0.367052	0.00526164	0.715561	TERF2IP	54386	541
542	RZPDp9027H054Q	2.306	0.367195	0.0244134	0.656888	MED21	9412	542
543	RZPDp9027C1812Q	2.11106	0.367385	0.0387411	0.65625	RAB3C	115827	543
544	RZPDp9027N1215Q	2.36912	0.368209	0.0209083	0.66773	PHGDH	26227	544
545	RZPDp9027J0914Q	3.16329	0.368632	0.00240108	0.75	XYLT2	64132	545
546	RZPDp9027I2415Q	2.11518	0.36908	0.0383757	0.677296	OLA1	29789	546
547	RZPDp9027J1110Q	2.54045	0.369139	0.013548	0.702806	PPP2R1A	5518	547
548	RZPDp9027H0817Q	2.14809	0.369689	0.0355589	0.710459	COMMD3	23412	548
549	RZPDp9027B073Q	2.12548	0.370201	0.0374738	0.649872	TUBB3	10381	549
550	RZPDp9027G214Q	2.20667	0.372827	0.0309896	0.649235	SLC3A2	6520	550
551	RZPDp9027C063Q	2.8197	0.37322	0.00641819	0.72449	RPS27A	6233	551
552	RZPDp9027B1916Q	2.58263	0.373246	0.0121401	0.77551	ATP5F1A	498	552
553	RZPDp9027F1015Q	2.71523	0.373573	0.00853592	0.721301	RABEP2	79874	553
554	RZPDp9027G1018Q	2.54871	0.374884	0.0132613	0.670918	HDAC1	3065	554
555	RZPDp9028L184Q	2.12779	0.375057	0.0372745	0.67602	THBS2	7058	555
556	RZPDp9027N036Q	2.27798	0.375975	0.0261301	0.732781	MLH3	27030	556
557	RZPDp9027M073Q	2.40227	0.376049	0.0192532	0.697066	TYK2	7297	557
558	RZPDp9027D2414Q	2.71118	0.376272	0.00862955	0.705995	RBBP4	5928	558
559	RZPDp9027A084Q	2.60299	0.377942	0.0115091	0.686224	ACLY	47	559
560	RZPDp9027M2016Q	2.25134	0.380693	0.0278609	0.712372	UXT	8409	560
561	RZPDp9027B091Q	2.20037	0.38131	0.0314552	0.658163	CCDC88A	55704	561
562	RZPDp9027I112Q	2.5385	0.384278	0.0136166	0.709821	TNPO3	23534	562
563	RZPDp9027B1115Q	2.23287	0.385835	0.029119	0.700255	RPL10	6134	563
564	RZPDp9027K2416Q	2.22476	0.387642	0.0296868	0.694515	CUL9	23113	564
565	RZPDp9027O2317Q	2.16907	0.387654	0.0338592	0.617347	PCMT1	5110	565
566	RZPDp9027M079Q	2.49021	0.388777	0.0154168	0.709184	TTC27	55622	566
567	RZPDp9027B2110Q	2.02697	0.38889	0.0469022	0.712372	AXIN1	8312	567
568	RZPDp9027H1815Q	2.29267	0.389282	0.0252176	0.677296	ANGEL1	23357	568
569	RZPDp9027C0515Q	2.869	0.390146	0.00559717	0.728316	CPNE1	8904	569
570	RZPDp9027J0416Q	3.08736	0.392294	0.00300118	0.756378	YARS1	8565	570
571	RZPDp9028H084Q	2.32751	0.393523	0.0231643	0.681122	NME1	4830	571
572	RZPDp9027A241Q	2.02869	0.393632	0.0467211	0.640306	BZW2	28969	572
573	RZPDp9027K0811Q	4.19237	0.397065	8.78161e-05	0.80676	DNAJC10	54431	573
574	RZPDp9027K1810Q	2.60317	0.397807	0.0115039	0.692602	SARS1	6301	574
575	RZPDp9027D114Q	2.60293	0.400059	0.0115111	0.704082	CBS	875	575
576	RZPDp9027D223Q	2.32352	0.400436	0.0233919	0.688776	EIF2B5	8893	576
577	RZPDp9027J2113Q	3.45079	0.401988	0.00100305	0.756378	ELP2	55250	577
578	RZPDp9027G2118Q	2.12373	0.402196	0.0376256	0.709184	STK40	83931	578
579	RZPDp9028D114Q	2.23163	0.403425	0.0292052	0.690051	CAPN1	823	579
580	RZPDp9027G052Q	2.36857	0.403755	0.0209365	0.723214	DNTTIP1	116092	580
581	RZPDp9028L094Q	2.40222	0.404065	0.0192556	0.718112	STK17A	9263	581
582	RZPDp9027K0818Q	2.39594	0.404132	0.0195599	0.668367	OSBPL5	114879	582
583	RZPDp9027M2414Q	2.74531	0.405174	0.00786837	0.677296	GNAI2	2771	583
584	RZPDp9027O233Q	2.80226	0.40592	0.00673422	0.742985	MTERF4	130916	584
585	RZPDp9027C111Q	2.27588	0.406899	0.0262631	0.679209	SIGIRR	59307	585
586	RZPDp9027D2215Q	3.88237	0.406918	0.000250414	0.821429	MCM7	4176	586
587	RZPDp9027A0514Q	3.30079	0.407595	0.00159027	0.753827	EFL1	79631	587
588	RZPDp9027C1515Q	2.68454	0.40858	0.00926988	0.73852	NDUFA10	4705	588
589	RZPDp9027G0616Q	2.40753	0.409302	0.0190017	0.699617	BOC	91653	589
590	RZPDp9027A2012Q	2.18359	0.409775	0.0327242	0.697066	B3GAT1	27087	590
591	RZPDp9027I2316Q	2.22885	0.409958	0.0293993	0.67602	RRAGA	10670	591
592	RZPDp9027G2318Q	3.35217	0.410478	0.00135986	0.778061	PSMD13	5719	592
593	RZPDp9027K053Q	2.75433	0.41192	0.00767779	0.726403	DHX30	22907	593
594	RZPDp9027M1617Q	2.25187	0.414035	0.0278251	0.635842	SH2B1	25970	594
595	RZPDp9027M244Q	2.47645	0.416303	0.0159672	0.742985	DUS1L	64118	595
596	RZPDp9027H1816Q	2.09201	0.418474	0.0404738	0.669005	CCDC124	115098	596
597	RZPDp9027B241Q	2.58679	0.418644	0.0120087	0.700255	DDX27	55661	597
598	RZPDp9027K1917Q	2.27689	0.419306	0.026199	0.680485	GTF2B	2959	598
599	RZPDp9027D2412Q	2.26129	0.421113	0.027203	0.719388	ABTB2	25841	599
600	RZPDp9027D121Q	2.32572	0.422406	0.0232659	0.684949	DDX5	1655	600
601	RZPDp9027A2211Q	3.18514	0.422748	0.00225047	0.730867	STK32C	282974	601
602	RZPDp9027K111Q	2.36792	0.426963	0.0209702	0.659439	DYNC1H1	1778	602
603	RZPDp9027K167Q	2.12248	0.427788	0.0377346	0.669005	PLEKHA5	54477	603
604	RZPDp9027I1215Q	2.55741	0.430058	0.0129651	0.708546	SEPTIN6	23157	604
605	RZPDp9027K1816Q	2.5932	0.430359	0.0118087	0.732143	RABEP1	9135	605
606	RZPDp9027C1916Q	2.52738	0.430505	0.0140133	0.714923	DIRAS3	9077	606
607	RZPDp9027B211Q	2.15649	0.432767	0.0348692	0.696429	RAB4B-EGLN2	100529264	607
608	RZPDp9027E0812Q	2.45233	0.432941	0.0169757	0.704719	GBF1	8729	608
609	RZPDp9027G179Q	2.83458	0.434483	0.00615932	0.727041	KIFBP	26128	609
610	RZPDp9027A051Q	2.32282	0.434829	0.0234318	0.651786	UBC	7316	610
611	RZPDp9027G054Q	3.17808	0.435089	0.00229813	0.742985	TUBB6	84617	611
612	RZPDp9027M1116Q	2.78458	0.439084	0.00706906	0.757653	VPS16	64601	612
613	RZPDp9027H2213Q	2.39351	0.439358	0.0196789	0.673469	ISYNA1	51477	613
614	RZPDp9027H183Q	2.31045	0.440845	0.0241503	0.735969	WIZ	58525	614
615	RZPDp9027C194Q	2.87671	0.441141	0.00547793	0.771684	AP3D1	8943	615
616	RZPDp9027A1112Q	2.47777	0.441977	0.0159138	0.716199	GSTM2	2946	616
617	RZPDp9027N1011Q	2.54631	0.44299	0.0133438	0.648597	VPS8	23355	617
618	RZPDp9027F0912Q	2.98991	0.444651	0.00397709	0.723214	COPG1	22820	618
619	RZPDp9027C156Q	2.79372	0.448202	0.0068941	0.69898	FARP1	10160	619
620	RZPDp9028I0913Q	2.76956	0.448393	0.00736551	0.678571	IL16	3603	620
621	RZPDp9027N2416Q	2.56419	0.449741	0.0127383	0.741709	PHGDH	26227	621
622	RZPDp9028D085Q	2.96318	0.458176	0.00429237	0.749362	KAT8	84148	622
623	RZPDp9027I2115Q	2.02823	0.45832	0.0467693	0.668367	CNTNAP5	129684	623
624	RZPDp9027A1017Q	3.35731	0.458399	0.0013386	0.772321	CYB5R1	51706	624
625	RZPDp9027L119Q	2.19124	0.461336	0.0321404	0.721301	NINL	22981	625
626	RZPDp9027J222Q	2.93566	0.462071	0.00464104	0.718112	ANKRD39	51239	626
627	RZPDp9027B234Q	2.87351	0.462161	0.00552718	0.772321	SLC4A2	6522	627
628	RZPDp9027E2015Q	2.75706	0.466704	0.00762089	0.655612	GFUS	7264	628
629	RZPDp9027P2013Q	2.72421	0.467142	0.00833134	0.714923	AGT	183	629
630	RZPDp9027B0917Q	2.85022	0.467729	0.0058977	0.72449	NDRG2	57447	630
631	RZPDp9027D171Q	2.26685	0.46902	0.0268414	0.637755	RPL4	6124	631
632	RZPDp9027P227Q	3.08161	0.470665	0.00305192	0.768495	CLIP3	25999	632
633	RZPDp9027F096Q	2.68874	0.473385	0.0091661	0.746173	AGAP3	116988	633
634	RZPDp9027G211Q	2.51368	0.476038	0.0145166	0.709821	RPLP0	6175	634
635	RZPDp9027L1212Q	2.343	0.477967	0.0223005	0.639668	XRCC5	7520	635
636	RZPDp9027D061Q	2.18839	0.479058	0.0323571	0.677934	GADD45G	10912	636
637	RZPDp9028C0810Q	2.88748	0.479209	0.00531538	0.735332	GOLGA4	2803	637
638	RZPDp9027D0612Q	2.46648	0.479494	0.0163776	0.68176	NRDC	4898	638
639	RZPDp9027N212Q	2.22868	0.47951	0.0294111	0.712372	VAPA	9218	639
640	RZPDp9027J0710Q	2.72928	0.479693	0.00821798	0.71301	AACS	65985	640
641	RZPDp9027M0216Q	3.44753	0.485936	0.00101329	0.792092	VARS2	57176	641
642	RZPDp9027D2118Q	2.18661	0.486276	0.0324929	0.647959	COPE	11316	642
643	RZPDp9027G2216Q	2.21614	0.487068	0.030302	0.669005	SNX15	29907	643
644	RZPDp9027J2110Q	2.25997	0.487111	0.0272892	0.714286	IP6K1	9807	644
645	RZPDp9027I221Q	2.26991	0.491032	0.026644	0.6875	PSMD7	5713	645
646	RZPDp9028D1810Q	2.00791	0.491458	0.048946	0.660714	GRK2	156	646
647	RZPDp9027M2116Q	2.87011	0.497427	0.00557992	0.732143	TMED3	23423	647
648	RZPDp9027P1815Q	2.4365	0.500404	0.0176684	0.70727	PRPF38B	55119	648
649	RZPDp9027O219Q	2.26522	0.502897	0.0269471	0.66199	PTPA	5524	649
650	RZPDp9027O175Q	2.18842	0.503232	0.0323544	0.714286	ACTN2	88	650
651	RZPDp9028G1920Q	2.38203	0.503382	0.0202491	0.721301	USP9Y	8287	651
652	RZPDp9027G0516Q	2.74146	0.506021	0.00795115	0.728954	CABP7	164633	652
653	RZPDp9027I0315Q	3.18283	0.507809	0.00226598	0.753827	MCM2	4171	653
654	RZPDp9027A1412Q	2.35163	0.508308	0.0218317	0.659439	POGZ	23126	654
655	RZPDp9027I1615Q	2.88546	0.510377	0.00534554	0.731505	ABHD8	79575	655
656	RZPDp9027D111Q	3.11861	0.51051	0.00273895	0.75	SULT1A3	6818	656
657	RZPDp9027G021Q	2.27142	0.514856	0.0265474	0.683036	IK	3550	657
658	RZPDp9027K054Q	3.55014	0.516032	0.000734555	0.803571	SARS1	6301	658
659	RZPDp9027A1815Q	2.50715	0.520262	0.0147619	0.733418	RPL12	6136	659
660	RZPDp9027B2417Q	3.23213	0.525456	0.00195604	0.766582	SRI	6717	660
661	RZPDp9027P1918Q	2.46468	0.525557	0.0164525	0.658163	PDRG1	81572	661
662	RZPDp9027C173Q	3.93018	0.527088	0.000213608	0.80102	AFP	174	662
663	RZPDp9027E112Q	2.55251	0.528874	0.0131311	0.727679	CHST10	9486	663
664	RZPDp9027F0817Q	2.43524	0.537069	0.0177246	0.697704	PRPF3	9129	664
665	RZPDp9027H0518Q	2.48132	0.5414	0.0157703	0.690051	ELMO2	63916	665
666	RZPDp9027E152Q	2.06439	0.54387	0.0431038	0.686862	ENOX1	55068	666
667	RZPDp9028O2014Q	2.10352	0.54452	0.039419	0.69324	PSME4	23198	667
668	RZPDp9027G091Q	2.67358	0.558325	0.00954565	0.743622	TTYH1	57348	668
669	RZPDp9027E223Q	2.78307	0.55875	0.00709827	0.744898	NAA20	51126	669
670	RZPDp9027K2414Q	2.34412	0.564873	0.0222387	0.653061	UBXN4	23190	670
671	RZPDp9028M077Q	2.85968	0.565927	0.00574458	0.734694	NSMF	26012	671
672	RZPDp9027A124Q	2.45513	0.566203	0.0168561	0.690689	RUFY1	80230	672
673	RZPDp9027A1615Q	2.51957	0.569429	0.0142983	0.743622	ZNF622	90441	673
674	RZPDp9027O2411Q	3.54408	0.571165	0.000748751	0.80102	BMS1	9790	674
675	RZPDp9027C091Q	2.07346	0.571405	0.0422243	0.691327	PPP2R5C	5527	675
676	RZPDp9027K192Q	2.67954	0.577964	0.00939492	0.700893	EIF3G	8666	676
677	RZPDp9028B2212Q	2.29625	0.582321	0.024999	0.654337	PAIP1	10605	677
678	RZPDp9027C0711Q	2.81749	0.583315	0.00645738	0.653061	CEBPZ	10153	678
679	RZPDp9027P2114Q	4.63967	0.592113	1.81435e-05	0.857781	SND1	27044	679
680	RZPDp9028J047Q	2.43006	0.593266	0.0179571	0.679847	PRRC1	133619	680
681	RZPDp9027K2017Q	3.30648	0.597725	0.00156307	0.705357	TXNDC9	10190	681
682	RZPDp9027G2012Q	2.18059	0.601768	0.0329558	0.696429	VAC14	55697	682
683	RZPDp9027K1714Q	2.10473	0.607462	0.0393099	0.690051	HDAC6	10013	683
684	RZPDp9027L2215Q	3.01088	0.614404	0.00374502	0.744898	DENND5A	23258	684
685	RZPDp9028B019Q	2.21982	0.621269	0.0300383	0.670918	LSM14B	149986	685
686	RZPDp9027B1615Q	3.01558	0.624831	0.00369475	0.75574	SDHA	6389	686
687	RZPDp9027I201Q	3.1379	0.627236	0.00258799	0.748724	LOC728554	728554	687
688	RZPDp9027H111Q	2.94142	0.628128	0.00456597	0.758929	SLC25A29	123096	688
689	RZPDp9027A2116Q	3.56792	0.636317	0.000694363	0.768495	CUL7	9820	689
690	RZPDp9027A234Q	2.04477	0.640519	0.0450604	0.682398	MTMR14	64419	690
691	RZPDp9027A181Q	2.0973	0.650804	0.0399863	0.665816	ALKBH5	54890	691
692	RZPDp9028N244Q	2.20814	0.653724	0.0308819	0.625	PLOD1	5351	692
693	RZPDp9027H103Q	2.56682	0.65377	0.0126514	0.72449	BMS1	9790	693
694	RZPDp9027A242Q	2.70886	0.66452	0.00868375	0.716837	RC3H2	54542	694
695	RZPDp9027E0717Q	2.22	0.735777	0.030025	0.652423	RALGDS	5900	695
696	RZPDp9027J1916Q	3.31698	0.757993	0.00151395	0.793367	ALG3	10195	696
697	RZPDp9027P1012Q	2.52755	0.814149	0.0140072	0.654974	KIFAP3	22920	697
698	RZPDp9027D181Q	2.73651	0.864209	0.00805857	0.718112	NFIX	4784	698

## Sheet: e_sorted-dm-pV
index_sorted	name	statistic	dm	p.value	AUC	Gene	Gene.ID	index_sorted
1	RZPDp9027K192Q	-3.34959	-0.858397	0.00248034	0.859375	EIF3G	8666	1
2	RZPDp9027F233Q	-2.58476	-0.75127	0.0157099	0.770833	POLD2	5425	2
3	RZPDp9027B162Q	-3.11229	-0.748686	0.00447356	0.791667	GPATCH1	55094	3
4	RZPDp9027L2212Q	-2.19879	-0.706346	0.0369892	0.765625	GTF2IP4	100093631	4
5	RZPDp9028E1614Q	-2.22915	-0.692772	0.0346585	0.682292	TPP2	7174	5
6	RZPDp9027B036Q	-2.46455	-0.690211	0.0206442	0.734375	ARHGAP33	115703	6
7	RZPDp9027E223Q	-2.87348	-0.689847	0.0079834	0.796875	NAA20	51126	7
8	RZPDp9027K167Q	-3.20264	-0.684559	0.00357924	0.890625	PLEKHA5	54477	8
9	RZPDp9027G0319Q	-2.40421	-0.676901	0.0236279	0.755208	TAX1BP3	30851	9
10	RZPDp9027I082Q	-2.43707	-0.663086	0.0219574	0.8125	GOLGB1	2804	10
11	RZPDp9027M224Q	-2.58123	-0.657414	0.0158376	0.807292	TP53BP2	7159	11
12	RZPDp9027E022Q	-2.51886	-0.646179	0.01826	0.765625	PTOV1	53635	12
13	RZPDp9027P121Q	-2.1304	-0.641406	0.0427641	0.729167	TRIM3	10612	13
14	RZPDp9027J061Q	-2.86732	-0.641252	0.00810189	0.791667	RCN2	5955	14
15	RZPDp9027D111Q	-3.15532	-0.63587	0.00402378	0.828125	SULT1A3	6818	15
16	RZPDp9027M021Q	-2.60511	-0.627175	0.0149921	0.723958	SPAG7	9552	16
17	RZPDp9028O043Q	-3.14378	-0.617887	0.00413988	0.817708	LAMB3	3914	17
18	RZPDp9027J172Q	-2.09892	-0.614122	0.0456848	0.666667	SELENOH	280636	18
19	RZPDp9027H181Q	-2.46153	-0.614	0.0207851	0.723958	DCTN1	1639	19
20	RZPDp9028E114Q	-3.37989	-0.611694	0.00229836	0.828125	PURA	5813	20
21	RZPDp9027I173Q	-2.4697	-0.609344	0.0204062	0.78125	PPP2R3A	5523	21
22	RZPDp9028B048Q	-2.08384	-0.602857	0.0471456	0.713542	ATP5F1D	513	22
23	RZPDp9027I141Q	-2.47981	-0.60253	0.0199469	0.757812	BTBD7	55727	23
24	RZPDp9027H191Q	-3.13078	-0.601469	0.00427461	0.78125	MDK	4192	24
25	RZPDp9027K052Q	-3.07744	-0.601455	0.00487279	0.838542	FASN	2194	25
26	RZPDp9027L161Q	-2.2266	-0.588419	0.0348489	0.747396	RCOR2	283248	26
27	RZPDp9027A054Q	-2.41048	-0.583837	0.0233005	0.755208	BMP1	649	27
28	RZPDp9027N103Q	-2.84056	-0.579337	0.0086358	0.78125	TOLLIP	54472	28
29	RZPDp9027J1912Q	-2.54952	-0.576399	0.017029	0.773438	ZCCHC12	170261	29
30	RZPDp9027G1614Q	-2.30363	-0.568341	0.0294926	0.697917	TCEA2	6919	30
31	RZPDp9027A0519Q	-2.45455	-0.555246	0.0211137	0.739583	ZNF721	170960	31
32	RZPDp9027D141Q	-2.23658	-0.553278	0.034109	0.692708	ALB	213	32
33	RZPDp9027I2115Q	-2.75033	-0.543689	0.0106918	0.760417	CNTNAP5	129684	33
34	RZPDp9027C042Q	-3.55693	-0.537431	0.00146742	0.854167	DHX15	1665	34
35	RZPDp9027D033Q	-2.61752	-0.536146	0.0145692	0.78125	HSP90B1	7184	35
36	RZPDp9028H142Q	-2.26346	-0.535164	0.0321848	0.729167	EGFL7	51162	36
37	RZPDp9027O093Q	-2.25107	-0.533062	0.0330591	0.723958	FBH1	84893	37
38	RZPDp9027O062Q	-2.35865	-0.530666	0.0261378	0.786458	PHC1	1911	38
39	RZPDp9027A091Q	-2.16441	-0.526234	0.0397984	0.71875	EFEMP1	2202	39
40	RZPDp9027L082Q	-2.3373	-0.523193	0.0273961	0.729167	ZNF700	90592	40
41	RZPDp9027E131Q	-2.17294	-0.521175	0.0390842	0.71875	SEMA3F	6405	41
42	RZPDp9027H142Q	-2.11814	-0.517721	0.0438807	0.734375	EID1	23741	42
43	RZPDp9027F2419Q	-2.38246	-0.515538	0.0247976	0.682292	RPL35A	6165	43
44	RZPDp9027B1911Q	-2.64386	-0.512262	0.0137086	0.776042	MED14	9282	44
45	RZPDp9027A2314Q	-3.18695	-0.5071	0.00372112	0.822917	STT3B	201595	45
46	RZPDp9027I181Q	-2.41541	-0.503065	0.0230462	0.744792	CLTCL1	8218	46
47	RZPDp9027A124Q	-2.08046	-0.497052	0.0474782	0.692708	RUFY1	80230	47
48	RZPDp9027J0417Q	-2.1818	-0.495154	0.0383542	0.703125	PDE2A	5138	48
49	RZPDp9027P043Q	-2.74587	-0.493769	0.0108045	0.78125	HBG2	3048	49
50	RZPDp9027G052Q	-3.75152	-0.493284	0.000890735	0.859375	DNTTIP1	116092	50
51	RZPDp9027H054Q	-2.36697	-0.492446	0.0256624	0.71875	MED21	9412	51
52	RZPDp9027H183Q	-3.04565	-0.492369	0.00526658	0.776042	WIZ	58525	52
53	RZPDp9027B0316Q	-2.52116	-0.490806	0.0181648	0.8125	RETREG3	162427	53
54	RZPDp9027A205Q	-2.19447	-0.487321	0.0373326	0.723958	CPNE1	8904	54
55	RZPDp9027M213Q	-2.34227	-0.483613	0.0270986	0.713542	ZNF777	27153	55
56	RZPDp9027F179Q	-2.46152	-0.482048	0.0207856	0.744792	PCDHGA2	56113	56
57	RZPDp9027I2316Q	-2.07141	-0.479985	0.0483805	0.729167	RRAGA	10670	57
58	RZPDp9027B174Q	-3.87969	-0.477992	0.000639326	0.869792	PLEKHJ1	55111	58
59	RZPDp9027B2113Q	-2.10003	-0.473822	0.0455788	0.708333	MAGED2	10916	59
60	RZPDp9027M186Q	-3.00556	-0.471789	0.00580651	0.817708	WBP2	23558	60
61	RZPDp9027M044Q	-2.1075	-0.468464	0.0448718	0.671875	ZC3H7A	29066	61
62	RZPDp9027O091Q	-2.41146	-0.467971	0.0232498	0.71875	BCKDK	10295	62
63	RZPDp9027M1617Q	-2.11592	-0.464561	0.0440859	0.6875	SH2B1	25970	63
64	RZPDp9027N183Q	-3.01968	-0.461223	0.00561062	0.770833	TBC1D7	51256	64
65	RZPDp9027O099Q	-2.22988	-0.460393	0.0346042	0.729167	GPHN	10243	65
66	RZPDp9027N173Q	-2.98796	-0.458001	0.00605997	0.807292	MATR3	9782	66
67	RZPDp9027A084Q	-2.26329	-0.454166	0.0321969	0.723958	ACLY	47	67
68	RZPDp9027E0716Q	-2.71052	-0.453632	0.0117385	0.802083	ZFYVE27	118813	68
69	RZPDp9027E054Q	-2.25103	-0.449154	0.033062	0.75	TPM1	7168	69
70	RZPDp9028P034Q	-2.17501	-0.445469	0.0389127	0.713542	HPCAL1	3241	70
71	RZPDp9027H1513Q	-2.50453	-0.444955	0.0188629	0.760417	IVNS1ABP	10625	71
72	RZPDp9027H024Q	-2.10792	-0.441902	0.0448322	0.708333	RNASEH2B	79621	72
73	RZPDp9027O159Q	-2.22074	-0.438745	0.0352907	0.739583	CALM2	805	73
74	RZPDp9027C0515Q	-2.30155	-0.4375	0.029627	0.703125	CPNE1	8904	74
75	RZPDp9027N093Q	-2.0972	-0.43725	0.0458486	0.71875	ACTG1	71	75
76	RZPDp9027J102Q	-2.38939	-0.436765	0.0244191	0.729167	KMT2B	9757	76
77	RZPDp9027P227Q	-2.9779	-0.433756	0.00620948	0.8125	CLIP3	25999	77
78	RZPDp9027P2114Q	-2.75169	-0.433335	0.0106578	0.786458	SND1	27044	78
79	RZPDp9027D023Q	-2.19077	-0.429729	0.0376278	0.692708	AKR1A1	10327	79
80	RZPDp9027L033Q	-2.33368	-0.428576	0.0276148	0.708333	CCS	9973	80
81	RZPDp9027O083Q	-2.21486	-0.428417	0.0357382	0.71875	HMGN1	3150	81
82	RZPDp9027L224Q	-2.14701	-0.428043	0.041292	0.726562	KIFAP3	22920	82
83	RZPDp9027M083Q	-3.21669	-0.425832	0.0034566	0.817708	ZNF106	64397	83
84	RZPDp9027P234Q	-2.2227	-0.423692	0.0351427	0.708333	HSPA1B	3304	84
85	RZPDp9027G164Q	-2.64732	-0.421777	0.0135991	0.78125	SPEF2	79925	85
86	RZPDp9027M0216Q	-2.77608	-0.420234	0.0100625	0.765625	VARS2	57176	86
87	RZPDp9027D155Q	-2.16057	-0.415922	0.0401241	0.708333	AMN1	196394	87
88	RZPDp9027P026Q	-2.09392	-0.414467	0.046164	0.703125	GOLGA2	2801	88
89	RZPDp9027F122Q	-2.51108	-0.414075	0.0185852	0.757812	FLAD1	80308	89
90	RZPDp9027E163Q	-2.39118	-0.413641	0.0243225	0.755208	ZNF585B	92285	90
91	RZPDp9027E123Q	-2.19134	-0.413147	0.0375825	0.703125	LOC102724250	102724250	91
92	RZPDp9027M053Q	-2.20158	-0.407799	0.0367693	0.744792	GGT7	2686	92
93	RZPDp9027D0313Q	-2.152	-0.402682	0.0408583	0.708333	RNF146	81847	93
94	RZPDp9027E222Q	-2.65463	-0.402118	0.0133708	0.744792	PPP1CA	5499	94
95	RZPDp9027H0913Q	-2.23135	-0.40165	0.0344948	0.744792	PCDHGC5	56097	95
96	RZPDp9027D2414Q	-2.07399	-0.398866	0.0481213	0.71875	RBBP4	5928	96
97	RZPDp9027B076Q	-3.22763	-0.398548	0.00336398	0.822917	SEPTIN3	55964	97
98	RZPDp9027J079Q	-2.15347	-0.398057	0.0407317	0.697917	GNAO1	2775	98
99	RZPDp9027M2212Q	-2.14698	-0.396151	0.0412944	0.729167	MGA	23269	99
100	RZPDp9027C181Q	-2.15022	-0.395361	0.0410129	0.739583	RHOT2	89941	100
101	RZPDp9027N1615Q	-2.63476	-0.391164	0.0140004	0.744792	ARHGEF17	9828	101
102	RZPDp9027I1714Q	-2.19141	-0.389945	0.037577	0.723958	ACTN2	88	102
103	RZPDp9027G056Q	-2.46022	-0.389366	0.0208464	0.755208	SCG3	29106	103
104	RZPDp9027E1917Q	-3.24465	-0.386655	0.00322457	0.833333	INPPL1	3636	104
105	RZPDp9027H057Q	-2.26869	-0.383277	0.031822	0.75	RPL11	6135	105
106	RZPDp9027M093Q	-2.5565	-0.382577	0.01676	0.78125	TOX	9760	106
107	RZPDp9027K1810Q	-2.21061	-0.379955	0.0360654	0.708333	SARS1	6301	107
108	RZPDp9027C173Q	-2.26139	-0.377668	0.0323296	0.734375	AFP	174	108
109	RZPDp9027N203Q	-2.57092	-0.37749	0.0162163	0.776042	STUB1	10273	109
110	RZPDp9027B2110Q	-2.31532	-0.376237	0.0287486	0.802083	AXIN1	8312	110
111	RZPDp9027I043Q	-2.15887	-0.375203	0.0402687	0.723958	PRIM1	5557	111
112	RZPDp9027B1615Q	-2.82501	-0.3734	0.00896132	0.755208	SDHA	6389	112
113	RZPDp9027C1518Q	-2.491	-0.364698	0.0194494	0.734375	UBA5	79876	113
114	RZPDp9027B063Q	-2.07061	-0.363643	0.0484611	0.666667	AP1B1	162	114
115	RZPDp9027F1917Q	-2.59453	-0.363288	0.0153611	0.765625	GLG1	2734	115
116	RZPDp9027K0117Q	-2.26357	-0.361076	0.032177	0.713542	CCND3	896	116
117	RZPDp9027P0918Q	-2.1525	-0.36072	0.0408153	0.708333	SSBP2	23635	117
118	RZPDp9027M2011Q	-2.22628	-0.355774	0.034873	0.786458	GGA1	26088	118
119	RZPDp9027P093Q	-2.1304	-0.353834	0.0427642	0.674479	SMARCD3	6604	119
120	RZPDp9027J2016Q	-2.25066	-0.353471	0.0330886	0.713542	CCDC28B	79140	120
121	RZPDp9027G212Q	-2.09982	-0.352525	0.0455989	0.739583	ABCF3	55324	121
122	RZPDp9027O1015Q	-2.1086	-0.352518	0.0447676	0.71875	PABPC1	26986	122
123	RZPDp9027P2113Q	-2.11503	-0.345973	0.0441681	0.708333	NSFL1C	55968	123
124	RZPDp9027J165Q	-2.35974	-0.342024	0.026075	0.6875	GART	2618	124
125	RZPDp9028I074Q	-2.38191	-0.338325	0.0248274	0.723958	MMP14	4323	125
126	RZPDp9027H053Q	-2.19489	-0.338199	0.0372987	0.713542	CFDP1	10428	126
127	RZPDp9027I193Q	-2.59912	-0.335534	0.0152	0.791667	CPLX2	10814	127
128	RZPDp9027B215Q	-2.09045	-0.334233	0.0465	0.723958	MRTFA	57591	128
129	RZPDp9027K054Q	-2.34157	-0.332466	0.0271404	0.734375	SARS1	6301	129
130	RZPDp9027F0719Q	-2.10226	-0.332188	0.0453659	0.739583	SUCLG1	8802	130
131	RZPDp9027A213Q	-2.05851	-0.327868	0.0496923	0.697917	TRIM52	84851	131
132	RZPDp9027G0917Q	-2.33611	-0.322806	0.0274675	0.734375	TAGLN2	8407	132
133	RZPDp9027D064Q	-2.49477	-0.320761	0.0192842	0.776042	MEAF6	64769	133
134	RZPDp9027K1817Q	-2.11831	-0.318552	0.0438654	0.713542	C1orf174	339448	134
135	RZPDp9027G241Q	-2.2803	-0.317436	0.0310306	0.71875	PTPRA	5786	135
136	RZPDp9027D1512Q	-2.34309	-0.311755	0.0270492	0.755208	ZNF324	25799	136
137	RZPDp9027E083Q	-2.06101	-0.310576	0.0494353	0.682292	KIAA1217	56243	137
138	RZPDp9027B078Q	-2.26093	-0.310299	0.0323618	0.744792	USP3	9960	138
139	RZPDp9027D065Q	-2.13317	-0.30681	0.0425155	0.776042	BAD	572	139
140	RZPDp9027G2118Q	-2.2948	-0.297462	0.0300664	0.723958	STK40	83931	140
141	RZPDp9027I0319Q	-2.23587	-0.296551	0.0341607	0.734375	TRIO	7204	141
142	RZPDp9027E084Q	-2.05844	-0.290443	0.0496992	0.692708	GPS2	2874	142
143	RZPDp9027E1618Q	-2.39614	-0.290219	0.0240561	0.75	HNRNPK	3190	143
144	RZPDp9027J084Q	-2.82317	-0.287135	0.00900063	0.78125	ADGRL1	22859	144
145	RZPDp9027C0516Q	-2.25145	-0.285277	0.0330319	0.723958	RBM4	5936	145
146	RZPDp9027B117Q	-2.30868	-0.281713	0.0291691	0.75	COPE	11316	146
147	RZPDp9027H034Q	-2.06248	-0.280005	0.0492851	0.723958	GAPDH	2597	147
148	RZPDp9027N163Q	-2.15611	-0.279483	0.0405051	0.755208	HMGCL	3155	148
149	RZPDp9027B0914Q	-2.59582	-0.26624	0.0153157	0.739583	DBI	1622	149
150	RZPDp9027M1815Q	-2.0565	-0.245258	0.0498997	0.713542	KPNB1	3837	150
151	RZPDp9027J035Q	-2.24735	-0.233135	0.0333258	0.651042	BRPF3	27154	151
152	RZPDp9027O193Q	-2.06875	-0.233058	0.0486484	0.705729	CCDC142	84865	152
153	RZPDp9027K074Q	-2.0793	-0.209984	0.047593	0.703125	PTBP1	5725	153
154	RZPDp9027I069Q	2.24246	0.188739	0.0336792	0.703125	HSPA1B	3304	154
155	RZPDp9027P233Q	2.10206	0.20402	0.0453858	0.708333	ATAT1	79969	155
156	RZPDp9028B051Q	2.12055	0.221592	0.04366	0.703125	LPL	4023	156
157	RZPDp9027O2311Q	2.08137	0.225396	0.0473882	0.703125	UBC	7316	157
158	RZPDp9028F1720Q	2.19953	0.252886	0.036931	0.739583	INVS	27130	158
159	RZPDp9027N1213Q	2.12794	0.271655	0.0429864	0.71875	VPS35	55737	159
160	RZPDp9027N2319Q	2.15419	0.273839	0.0406697	0.729167	HARS1	3035	160
161	RZPDp9027G0818Q	2.10491	0.286422	0.0451157	0.6875	INTS11	54973	161
162	RZPDp9027L248Q	2.08759	0.286803	0.0467778	0.729167	FSCN1	6624	162
163	RZPDp9027G1311Q	2.11424	0.289803	0.0442422	0.682292	LYPLA2	11313	163
164	RZPDp9027G2415Q	2.10844	0.292922	0.0447829	0.703125	USP34	9736	164
165	RZPDp9027D1218Q	2.05835	0.294116	0.0497091	0.6875	SNAI2	6591	165
166	RZPDp9028O211Q	2.2059	0.295505	0.0364315	0.703125	CPSF1	29894	166
167	RZPDp9027C1119Q	2.19299	0.296219	0.03745	0.705729	TTR	7276	167
168	RZPDp9028D2020Q	2.19581	0.298353	0.0372254	0.723958	RASA4CP	401331	168
169	RZPDp9028H241Q	2.83549	0.29936	0.00874068	0.802083	S100A10	6281	169
170	RZPDp9027O1111Q	2.73747	0.309277	0.01102	0.723958	GPX4	2879	170
171	RZPDp9027E2414Q	2.27158	0.311752	0.0316234	0.734375	SUMF2	25870	171
172	RZPDp9027D2217Q	2.61853	0.314341	0.0145353	0.75	UBAP2L	9898	172
173	RZPDp9027N135Q	2.07643	0.318323	0.0478779	0.703125	YWHAQ	10971	173
174	RZPDp9027G2419Q	2.16286	0.322283	0.0399297	0.739583	FAM131A	131408	174
175	RZPDp9027A208Q	2.1692	0.335909	0.039396	0.645833	ST3GAL2	6483	175
176	RZPDp9027O112Q	2.37208	0.337497	0.0253737	0.739583	TCF19	6941	176
177	RZPDp9027C145Q	2.31558	0.3391	0.0287327	0.682292	TWF2	11344	177
178	RZPDp9027K1414Q	2.35155	0.350714	0.0265501	0.708333	CWF19L1	55280	178
179	RZPDp9027K1210Q	2.51264	0.351488	0.0185195	0.75	SCNM1	79005	179
180	RZPDp9027G0618Q	2.10149	0.355946	0.0454394	0.713542	SSRP1	6749	180
181	RZPDp9027G2417Q	2.18793	0.357195	0.0378567	0.6875	PLPP1	8611	181
182	RZPDp9027J1210Q	2.53472	0.363597	0.0176132	0.776042	TTC3	7267	182
183	RZPDp9027O2319Q	2.21518	0.364527	0.0357139	0.713542	SPAG7	9552	183
184	RZPDp9028I1021Q	2.18682	0.364795	0.0379466	0.729167	HNRNPL	3191	184
185	RZPDp9028B0512Q	2.42032	0.367063	0.022795	0.765625	AP2S1	1175	185
186	RZPDp9027E0217Q	2.09326	0.367824	0.0462281	0.713542	SNX25	83891	186
187	RZPDp9027J1213Q	2.86476	0.368153	0.00815149	0.786458	EIF4G2	1982	187
188	RZPDp9027P129Q	2.14753	0.368236	0.0412464	0.765625	PMS2	5395	188
189	RZPDp9027J246Q	2.14999	0.368268	0.0410324	0.677083	CADM3	57863	189
190	RZPDp9027M1410Q	2.26248	0.370267	0.032253	0.734375	TUFM	7284	190
191	RZPDp9028E243Q	2.44274	0.370667	0.0216801	0.729167	SFTPB	6439	191
192	RZPDp9028B2420Q	2.42646	0.372435	0.0224846	0.760417	P4HTM	54681	192
193	RZPDp9027A125Q	2.14801	0.373873	0.0412047	0.708333	ADAM15	8751	193
194	RZPDp9027L1214Q	2.2172	0.374377	0.0355598	0.729167	AKR7A2	8574	194
195	RZPDp9027K189Q	2.0596	0.374414	0.0495803	0.778646	AAMP	14	195
196	RZPDp9027N017Q	2.45845	0.375511	0.0209295	0.708333	L3MBTL2	83746	196
197	RZPDp9028P115Q	2.31123	0.388429	0.0290069	0.723958	ASS1	445	197
198	RZPDp9027O1117Q	2.16597	0.389926	0.0396674	0.723958	PDHA1	5160	198
199	RZPDp9027B2411Q	2.09512	0.390386	0.0460485	0.713542	UBA2	10054	199
200	RZPDp9027M2313Q	2.50254	0.391112	0.0189484	0.739583	KIAA0753	9851	200
201	RZPDp9028E1516Q	2.11467	0.392544	0.0442021	0.677083	FKBP5	2289	201
202	RZPDp9027P1118Q	2.4739	0.392668	0.0202142	0.708333	LRRC49	54839	202
203	RZPDp9027O1313Q	2.38201	0.393031	0.0248219	0.729167	CCT2	10576	203
204	RZPDp9027P1019Q	2.20201	0.393152	0.0367359	0.723958	COA4	51287	204
205	RZPDp9027K2411Q	2.55323	0.395863	0.0168855	0.770833	R3HDM1	23518	205
206	RZPDp9027D1017Q	2.76489	0.396032	0.0103316	0.78125	TUT1	64852	206
207	RZPDp9027F1317Q	2.81172	0.397715	0.00924861	0.734375	UBL4A	8266	207
208	RZPDp9028D215Q	2.07565	0.400057	0.047956	0.739583	SEMA3F	6405	208
209	RZPDp9028N2420Q	2.13458	0.400939	0.0423895	0.697917	PBX2	5089	209
210	RZPDp9027G0419Q	2.08289	0.404005	0.0472381	0.6875	GART	2618	210
211	RZPDp9027H028Q	2.22644	0.405721	0.0348613	0.708333	TRIM41	90933	211
212	RZPDp9027D234Q	2.97945	0.405924	0.00618613	0.848958	MYH10	4628	212
213	RZPDp9027H246Q	2.08074	0.410319	0.0474501	0.692708	ZDHHC8P1	150244	213
214	RZPDp9027L0110Q	2.63728	0.411848	0.0139193	0.765625	AP2M1	1173	214
215	RZPDp9027J118Q	2.72718	0.412007	0.0112892	0.796875	CAD	790	215
216	RZPDp9027C1411Q	2.10446	0.412008	0.0451582	0.71875	NUP88	4927	216
217	RZPDp9027F1117Q	2.35939	0.41421	0.0260956	0.739583	RPS6KA2	6196	217
218	RZPDp9027P1216Q	3.04843	0.415165	0.00523091	0.786458	ULK1	8408	218
219	RZPDp9027C1919Q	2.4242	0.419421	0.0225984	0.677083	MAP1LC3B	81631	219
220	RZPDp9027M155Q	2.12128	0.419643	0.043593	0.765625	SMYD4	114826	220
221	RZPDp9027C1116Q	2.19976	0.420797	0.036913	0.729167	ZNF300	91975	221
222	RZPDp9027H019Q	2.17939	0.427194	0.0385516	0.75	TLE1	7088	222
223	RZPDp9027L1218Q	2.20664	0.430208	0.0363733	0.729167	RILPL1	353116	223
224	RZPDp9027D118Q	2.05923	0.432751	0.0496179	0.723958	STARD9	57519	224
225	RZPDp9027N248Q	2.09317	0.434493	0.0462369	0.692708	GDAP1L1	78997	225
226	RZPDp9027C0113Q	2.64658	0.436176	0.0136226	0.734375	DNMT3A	1788	226
227	RZPDp9028C204Q	2.28727	0.440011	0.0305634	0.760417	KANK2	25959	227
228	RZPDp9027K0113Q	2.74503	0.44229	0.0108259	0.739583	MAP2K7	5609	228
229	RZPDp9027N0915Q	2.41117	0.44306	0.0232646	0.765625	NCAPH2	29781	229
230	RZPDp9028H054Q	2.2155	0.443631	0.0356898	0.677083	SH3GL1	6455	230
231	RZPDp9028K074Q	2.14234	0.444424	0.0417012	0.703125	EEF1A1	1915	231
232	RZPDp9027E0817Q	2.11842	0.449099	0.043855	0.666667	PLPPR3	79948	232
233	RZPDp9027F249Q	2.81312	0.449239	0.00921776	0.770833	KLHDC2	23588	233
234	RZPDp9028B2321Q	2.45798	0.456225	0.0209517	0.770833	CYB5R3	1727	234
235	RZPDp9027D198Q	2.13426	0.458829	0.0424183	0.6875	TRAF7	84231	235
236	RZPDp9027H117Q	2.10148	0.459799	0.0454401	0.697917	GAP43	2596	236
237	RZPDp9027C2415Q	3.18448	0.462997	0.00374393	0.791667	IFRD2	7866	237
238	RZPDp9027O1211Q	2.42979	0.468247	0.0223176	0.770833	EGFL7	51162	238
239	RZPDp9028H2320Q	2.84534	0.469873	0.00853805	0.78125	PHKB	5257	239
240	RZPDp9027D2417Q	2.98295	0.473188	0.00613399	0.822917	SPEN	23013	240
241	RZPDp9027L2419Q	2.24011	0.473508	0.0338504	0.723958	NTN4	59277	241
242	RZPDp9028M125Q	2.32492	0.475297	0.0281505	0.729167	SCAND1	51282	242
243	RZPDp9027O1311Q	3.00248	0.480451	0.00585006	0.770833	ZNF514	84874	243
244	RZPDp9028L102Q	2.41168	0.481151	0.0232381	0.729167	PNO1	56902	244
245	RZPDp9028A162Q	2.23923	0.482667	0.0339148	0.6875	CCDC9	26093	245
246	RZPDp9027O1911Q	2.32265	0.4831	0.0282912	0.671875	LRPAP1	4043	246
247	RZPDp9027P1218Q	2.68478	0.484356	0.0124655	0.786458	FAM20C	56975	247
248	RZPDp9027K2412Q	2.87819	0.484604	0.00789404	0.817708	DHX8	1659	248
249	RZPDp9027H0210Q	2.15917	0.487497	0.0402431	0.71875	SUMO1	7341	249
250	RZPDp9027G088Q	2.15379	0.490303	0.0407044	0.703125	RPL36A	6173	250
251	RZPDp9027A1018Q	2.56087	0.490478	0.0165932	0.708333	USP11	8237	251
252	RZPDp9027C132Q	2.27454	0.491143	0.0314211	0.692708	MAP7D1	55700	252
253	RZPDp9027O0812Q	2.3567	0.49335	0.0262505	0.744792	PRKRA	8575	253
254	RZPDp9027K2410Q	2.74374	0.499353	0.0108588	0.807292	YWHAB	7529	254
255	RZPDp9027O0110Q	2.24228	0.500933	0.033692	0.723958	LSM12	124801	255
256	RZPDp9028P245Q	2.8931	0.5035	0.00761712	0.776042	APOL1	8542	256
257	RZPDp9027K245Q	2.29993	0.50367	0.0297319	0.729167	KIF2C	11004	257
258	RZPDp9027A1219Q	2.39071	0.506683	0.0243477	0.734375	NAP1L1	4673	258
259	RZPDp9028E133Q	3.50794	0.509097	0.00166231	0.817708	PRDX1	5052	259
260	RZPDp9027H1618Q	3.25299	0.512638	0.00315825	0.8125	KPNA1	3836	260
261	RZPDp9027F1311Q	3.34498	0.51465	0.00250921	0.796875	ZNF219	51222	261
262	RZPDp9028P232Q	2.11973	0.520088	0.0437351	0.770833	MCAM	4162	262
263	RZPDp9027O2415Q	2.67891	0.531487	0.0126373	0.78125	DYNC1I2	1781	263
264	RZPDp9027F2418Q	2.76185	0.53294	0.0104059	0.791667	USP14	9097	264
265	RZPDp9027N2415Q	3.31004	0.536335	0.00273893	0.848958	SHMT1	6470	265
266	RZPDp9028J103Q	2.83913	0.537983	0.00866526	0.78125	MAN2B1	4125	266
267	RZPDp9027K125Q	3.41943	0.541561	0.00208023	0.838542	KIF5C	3800	267
268	RZPDp9027K1312Q	2.06218	0.547105	0.0493157	0.789062	TRIAP1	51499	268
269	RZPDp9027J1111Q	2.66297	0.552871	0.0131144	0.822917	PLEKHA7	144100	269
270	RZPDp9027L132Q	2.13685	0.557455	0.0421871	0.71875	SQLE	6713	270
271	RZPDp9027F1212Q	2.35687	0.557821	0.026241	0.739583	MYL6	4637	271
272	RZPDp9027J018Q	2.16841	0.561526	0.0394622	0.708333	LY6H	4062	272
273	RZPDp9028N135Q	2.09931	0.567137	0.0456473	0.71875	GSTP1	2950	273
274	RZPDp9028M1120Q	2.72584	0.567666	0.0113249	0.755208	MFSD10	10227	274
275	RZPDp9027J227Q	2.47323	0.58146	0.0202447	0.723958	RPS21	6227	275
276	RZPDp9027P1314Q	2.81778	0.582324	0.00911642	0.734375	ZNF333	84449	276
277	RZPDp9027G1315Q	2.45952	0.590105	0.0208793	0.744792	MAGED2	10916	277
278	RZPDp9027B1311Q	2.47993	0.592963	0.0199412	0.755208	EXTL1	2134	278
279	RZPDp9027G2017Q	2.55018	0.600488	0.0170034	0.734375	COG4	25839	279
280	RZPDp9027K1119Q	3.32796	0.602362	0.00261868	0.828125	ELP2	55250	280
281	RZPDp9027M2419Q	2.66071	0.621116	0.0131833	0.760417	SBF1	6305	281
282	RZPDp9027L249Q	3.20668	0.624527	0.00354354	0.791667	DYNLRB1	83658	282
283	RZPDp9027C099Q	2.87541	0.629571	0.00794662	0.786458	CSNK2B	1460	283
284	RZPDp9027A015Q	3.25305	0.634016	0.00315782	0.8125	RBM15B	29890	284
285	RZPDp9027P1219Q	4.10654	0.636749	0.000353928	0.90625	FTL	2512	285
286	RZPDp9028M121Q	2.17471	0.63965	0.0389375	0.677083	NPEPL1	79716	286
287	RZPDp9027P018Q	2.60874	0.646286	0.0148671	0.770833	STMN2	11075	287
288	RZPDp9027O125Q	3.85141	0.646308	0.000687985	0.822917	TAX1BP3	30851	288
289	RZPDp9027N122Q	2.85521	0.652579	0.0083396	0.703125	DNMT1	1786	289
290	RZPDp9027I128Q	2.69851	0.658246	0.0120726	0.744792	FLNA	2316	290
291	RZPDp9027G1216Q	2.08455	0.667573	0.0470753	0.682292	IDH2	3418	291
292	RZPDp9027N0219Q	2.72681	0.671789	0.0112991	0.773438	C8orf33	65265	292
293	RZPDp9028A2321Q	3.11786	0.681804	0.0044127	0.807292	HLA-E	3133	293
294	RZPDp9027P0714Q	2.20675	0.684536	0.0363652	0.666667	EPB41L3	23136	294
295	RZPDp9028I1714Q	2.31436	0.688078	0.0288096	0.713542	G6PD	2539	295
296	RZPDp9027K1117Q	3.12203	0.694632	0.00436766	0.802083	ARPP19	10776	296
297	RZPDp9027B125Q	2.48749	0.699902	0.0196042	0.786458	U2AF1	7307	297
298	RZPDp9028E2220Q	2.87457	0.700577	0.00796263	0.791667	ITGAL	3683	298
299	RZPDp9028L105Q	2.80089	0.704722	0.009489	0.791667	GIPC1	10755	299
300	RZPDp9028L0620Q	2.46172	0.711681	0.0207759	0.734375	SYNE2	23224	300
301	RZPDp9027G1217Q	2.41111	0.753168	0.023268	0.820312	SLC7A5	8140	301
302	RZPDp9028H088Q	2.17013	0.766902	0.039318	0.723958	SAP30BP	29115	302
303	RZPDp9027K212Q	2.49188	0.808934	0.0194106	0.802083	EIF4EBP1	1978	303
304	RZPDp9027G128Q	2.5835	0.924973	0.0157552	0.770833	CCNL2	81669	304
305	RZPDp9027O082Q	2.27527	0.966777	0.0313714	0.770833	BAIAP2	10458	305
306	RZPDp9027P1310Q	3.61481	0.985882	0.0012657	0.869792	LAMTOR2	28956	306
307	RZPDp9028F125Q	2.61097	1.03007	0.0147909	0.708333	TELO2	9894	307
308	RZPDp9028G012Q	2.77537	1.07417	0.0100792	0.807292	IGKC	3514	308

## Sheet: c_sorted-dm-pV
index_sorted	name	statistic	dm	p.value	AUC	Gene	Gene.ID
1	RZPDp9027I1315Q	-5.22899	-0.74945	1.56283e-06	0.816327	SART1	9092
2	RZPDp9028E152Q	-2.77464	-0.697806	0.00701322	0.63854	TLE2	7089
3	RZPDp9027F106Q	-2.61715	-0.691896	0.0107719	0.691915	MORF4L1	10933
4	RZPDp9027M0719Q	-4.00056	-0.639423	0.0001499	0.729199	DDX11	1663
5	RZPDp9027E0712Q	-4.66554	-0.625555	1.36085e-05	0.78179	FAM209B	388799
6	RZPDp9027G128Q	-2.05193	-0.608153	0.0437639	0.630691	CCNL2	81669
7	RZPDp9028P1313Q	-2.19068	-0.606116	0.0316684	0.604396	MED4	29079
8	RZPDp9027J161Q	-2.39457	-0.596329	0.019208	0.698195	DDX18	8886
9	RZPDp9027N068Q	-3.89829	-0.591842	0.000213059	0.763736	TTC3	7267
10	RZPDp9027I0115Q	-2.94576	-0.589031	0.00432069	0.688776	MED7	9443
11	RZPDp9028I221Q	-3.54366	-0.583346	0.000692515	0.750392	IGHA1	3493
12	RZPDp9027B126Q	-3.05034	-0.578669	0.00318484	0.71821	JMJD6	23210
13	RZPDp9027L106Q	-2.02558	-0.577247	0.0464635	0.663658	HNRNPR	10236
14	RZPDp9028A072Q	-3.08199	-0.570359	0.00290016	0.72449	UBB	7314
15	RZPDp9027E046Q	-4.44843	-0.525597	3.03961e-05	0.771193	CHURC1	91612
16	RZPDp9027A1518Q	-3.09324	-0.5215	0.00280482	0.784929	GSTK1	373156
17	RZPDp9028P183Q	-2.82309	-0.516217	0.00612587	0.693485	N4BP3	23138
18	RZPDp9027B157Q	-3.07841	-0.512236	0.00293119	0.714286	PRKCZ	5590
19	RZPDp9028E141Q	-3.25783	-0.508808	0.00170522	0.723705	MMP14	4323
20	RZPDp9027A1917Q	-2.90423	-0.507429	0.00486798	0.709576	WASF1	8936
21	RZPDp9028N123Q	-3.43109	-0.505556	0.000992947	0.732339	CYTH2	9266
22	RZPDp9027B1915Q	-2.18999	-0.497377	0.0317204	0.6719	UBE2L3	7332
23	RZPDp9027E1919Q	-3.66861	-0.494259	0.000460533	0.709969	CPNE6	9362
24	RZPDp9027M159Q	-3.9465	-0.49088	0.000180629	0.760597	ATP5PD	10476
25	RZPDp9027B226Q	-2.81257	-0.490514	0.00630938	0.692308	MPG	4350
26	RZPDp9028E042Q	-3.13073	-0.485068	0.00250782	0.709184	ANXA6	309
27	RZPDp9028E163Q	-3.33823	-0.482557	0.00132959	0.71978	NSD1	64324
28	RZPDp9027I0718Q	-3.20045	-0.477887	0.00203196	0.716641	UBE2I	7329
29	RZPDp9027K0519Q	-3.52174	-0.473296	0.000743266	0.728022	NCKAP1L	3071
30	RZPDp9027C212Q	-2.4181	-0.468037	0.0180976	0.66562	CHMP5	51510
31	RZPDp9028I032Q	-2.93771	-0.467916	0.00442214	0.713108	ANXA6	309
32	RZPDp9027M1210Q	-2.42771	-0.463497	0.0176609	0.67033	COMMD1	150684
33	RZPDp9027D1613Q	-3.62662	-0.461051	0.000528701	0.746468	YLPM1	56252
34	RZPDp9028M024Q	-3.82453	-0.456479	0.000273693	0.709576	CTSD	1509
35	RZPDp9028A1621Q	-2.89253	-0.454757	0.00503323	0.682496	TGFB1	7040
36	RZPDp9027E086Q	-2.6133	-0.45113	0.0108832	0.660126	CFDP1	10428
37	RZPDp9027B1415Q	-3.51792	-0.447524	0.000752442	0.74686	COL1A1	1277
38	RZPDp9027I068Q	-4.21791	-0.444471	6.98653e-05	0.776688	BCR	613
39	RZPDp9027E1918Q	-3.02465	-0.443299	0.00343481	0.695055	CTBP2	1488
40	RZPDp9027D176Q	-2.49448	-0.436509	0.0148775	0.672292	PMS2	5395
41	RZPDp9027I248Q	-2.95481	-0.436341	0.00420932	0.69584	TSPOAP1	9256
42	RZPDp9027B152Q	-2.93051	-0.436009	0.0045147	0.686421	COG4	25839
43	RZPDp9027B087Q	-2.05758	-0.43337	0.0432028	0.628728	ZNF232	7775
44	RZPDp9027F176Q	-2.51569	-0.432904	0.0140797	0.656201	RUSC1	23623
45	RZPDp9028M102Q	-2.92701	-0.431217	0.00456033	0.708399	PTP4A3	11156
46	RZPDp9028E034Q	-2.93131	-0.43095	0.00450438	0.72606	OAS3	4940
47	RZPDp9027D156Q	-3.25733	-0.430016	0.00170784	0.706436	RPL13	6137
48	RZPDp9027N112Q	-2.76741	-0.429789	0.00715531	0.657771	EXOC7	23265
49	RZPDp9027N216Q	-2.50597	-0.428553	0.0144403	0.667975	FAM163B	642968
50	RZPDp9027G2310Q	-2.0445	-0.428286	0.0445107	0.63383	MARK3	4140
51	RZPDp9027A018Q	-2.27713	-0.424629	0.0257097	0.683673	NUDT3	11165
52	RZPDp9027I1913Q	-2.04088	-0.424524	0.0448792	0.643642	ATP6V1E1	529
53	RZPDp9027E188Q	-3.32426	-0.42377	0.00138871	0.71978	SPATA5L1	79029
54	RZPDp9027H1619Q	-2.65969	-0.42364	0.0096082	0.690738	NGLY1	55768
55	RZPDp9027M1916Q	-2.62463	-0.420232	0.0105586	0.695447	RACK1	10399
56	RZPDp9028E033Q	-2.26864	-0.418806	0.0262472	0.678964	PTK7	5754
57	RZPDp9027B1818Q	-3.49716	-0.41663	0.000804334	0.748823	TRIM37	4591
58	RZPDp9027A138Q	-2.25311	-0.414583	0.0272568	0.657378	SCUBE1	80274
59	RZPDp9027P1614Q	-2.65724	-0.413118	0.00967201	0.720565	EPN1	29924
60	RZPDp9027L0419Q	-2.37267	-0.41131	0.0202961	0.675432	KIF5A	3798
61	RZPDp9027E1519Q	-2.93021	-0.411063	0.00451854	0.709576	RARG	5916
62	RZPDp9028F223Q	-2.17333	-0.409223	0.0330003	0.658556	BIRC6	57448
63	RZPDp9027E0111Q	-3.44437	-0.405844	0.000951961	0.723312	SSR4	6748
64	RZPDp9027E1320Q	-2.06804	-0.40578	0.0421798	0.588697	COMMD9	29099
65	RZPDp9027E1920Q	-2.68987	-0.405336	0.00885341	0.642465	TUBB3	10381
66	RZPDp9027G1614Q	-2.09009	-0.404694	0.0400929	0.639717	TCEA2	6919
67	RZPDp9027M134Q	-2.52235	-0.401904	0.0138374	0.639325	HNRNPH1	3187
68	RZPDp9027B118Q	-3.42941	-0.401763	0.000998229	0.713108	ID2	3398
69	RZPDp9027B039Q	-2.75158	-0.401429	0.00747547	0.673469	PTPRK	5796
70	RZPDp9027F129Q	-2.19285	-0.398906	0.0315051	0.703689	NBL1	4681
71	RZPDp9027H0410Q	-2.26463	-0.398592	0.026505	0.634223	RPN1	6184
72	RZPDp9027M0319Q	-3.05143	-0.396662	0.00317464	0.740581	MRPL28	10573
73	RZPDp9027M0819Q	-3.37106	-0.393992	0.00119988	0.704867	USP7	7874
74	RZPDp9027J226Q	-3.02057	-0.393409	0.00347611	0.689168	CAPZB	832
75	RZPDp9028N145Q	-2.62118	-0.39137	0.0106563	0.666405	POLD3	10714
76	RZPDp9027I0318Q	-2.43163	-0.388621	0.0174853	0.716641	RPL37A	6168
77	RZPDp9028E105Q	-2.73083	-0.386744	0.00791526	0.655024	MTF2	22823
78	RZPDp9027D0419Q	-2.9293	-0.38674	0.00453039	0.715071	FIS1	51024
79	RZPDp9027A062Q	-2.39785	-0.38611	0.01905	0.649529	SYT3	84258
80	RZPDp9027L2411Q	-2.25001	-0.385413	0.0274626	0.621664	MRPS18A	55168
81	RZPDp9027I186Q	-2.56139	-0.382998	0.0124906	0.661303	FAM32A	26017
82	RZPDp9027M2410Q	-2.60384	-0.38196	0.0111615	0.690738	CD47	961
83	RZPDp9027M2211Q	-3.17579	-0.380522	0.00218971	0.72449	PHIP	55023
84	RZPDp9027A0419Q	-3.59879	-0.379807	0.000579047	0.732732	ZNF738	148203
85	RZPDp9027A152Q	-3.03256	-0.379223	0.00335597	0.686028	HDAC10	83933
86	RZPDp9027D201Q	-2.12935	-0.37902	0.036598	0.625196	WNK2	65268
87	RZPDp9028A144Q	-2.86256	-0.37884	0.0054808	0.663658	POR	5447
88	RZPDp9027M0411Q	-2.72997	-0.378258	0.00793398	0.663658	TSPOAP1	9256
89	RZPDp9027I141Q	-2.03162	-0.377992	0.0458323	0.603218	BTBD7	55727
90	RZPDp9027I045Q	-2.86037	-0.375661	0.0055149	0.695447	FLNA	2316
91	RZPDp9027F024Q	-2.1396	-0.375358	0.0357304	0.601256	DBN1	1627
92	RZPDp9027J2412Q	-2.2775	-0.375101	0.0256866	0.646782	SUGP2	10147
93	RZPDp9027H055Q	-2.61439	-0.374399	0.0108515	0.688383	HNRNPM	4670
94	RZPDp9027F157Q	-2.55246	-0.373811	0.0127876	0.653454	SNAP47	116841
95	RZPDp9027L189Q	-2.79367	-0.373273	0.00665151	0.704082	ST13	6767
96	RZPDp9027A108Q	-2.57535	-0.372558	0.0120383	0.678179	APBA2	321
97	RZPDp9027B0712Q	-2.54034	-0.372035	0.0132012	0.659341	PLEKHA7	144100
98	RZPDp9027E1810Q	-2.40018	-0.370414	0.0189379	0.646782	RFX1	5989
99	RZPDp9027J015Q	-2.6228	-0.369892	0.0106102	0.652276	LMNB1	4001
100	RZPDp9027M096Q	-2.74662	-0.36972	0.00757858	0.694662	CTDP1	9150
101	RZPDp9027M164Q	-3.86633	-0.369589	0.000237559	0.755495	TCF4	6925
102	RZPDp9028I152Q	-2.85247	-0.369481	0.00563946	0.671115	HSPB1	3315
103	RZPDp9027E052Q	-2.49568	-0.36811	0.0148313	0.66876	GNL3	26354
104	RZPDp9027L1010Q	-2.18852	-0.367974	0.0318319	0.635008	MON1A	84315
105	RZPDp9027K245Q	-2.2002	-0.367781	0.0309577	0.651099	KIF2C	11004
106	RZPDp9027A2312Q	-3.02172	-0.367781	0.00346443	0.695447	OSER1	51526
107	RZPDp9027I0615Q	-2.10987	-0.367688	0.0382978	0.66248	UTP3	57050
108	RZPDp9028P022Q	-2.62914	-0.366955	0.0104315	0.682104	RPS2	6187
109	RZPDp9027A216Q	-2.70309	-0.366848	0.00853998	0.688383	LAMP1	3916
110	RZPDp9027E1012Q	-2.42353	-0.366674	0.0178496	0.654631	CFL1	1072
111	RZPDp9027F166Q	-2.53609	-0.366638	0.013349	0.649529	UROS	7390
112	RZPDp9027M146Q	-2.40875	-0.365977	0.018532	0.656986	MAGED4B	81557
113	RZPDp9027A1515Q	-2.95039	-0.364545	0.00426344	0.693485	GPRIN1	114787
114	RZPDp9027F019Q	-2.60667	-0.363187	0.0110774	0.689168	MYCBP2	23077
115	RZPDp9027P179Q	-2.56862	-0.361754	0.0122543	0.672684	GRIK5	2901
116	RZPDp9027I149Q	-2.57381	-0.361193	0.0120877	0.683673	ZNF195	7748
117	RZPDp9027D1513Q	-2.09954	-0.36054	0.0392264	0.666797	USP28	57646
118	RZPDp9027A2113Q	-2.46438	-0.35728	0.0160793	0.641287	LMF2	91289
119	RZPDp9027E1419Q	-3.29495	-0.356913	0.00152085	0.729984	NFYC	4802
120	RZPDp9027A0214Q	-2.49997	-0.356828	0.0146673	0.708791	OPTN	10133
121	RZPDp9027E043Q	-2.60831	-0.356612	0.0110292	0.678964	RPS2	6187
122	RZPDp9027M0511Q	-2.95539	-0.355075	0.00420221	0.6719	ROBO1	6091
123	RZPDp9027L1714Q	-2.04873	-0.35463	0.0440838	0.670722	VPS35	55737
124	RZPDp9027H205Q	-2.18533	-0.354514	0.0320738	0.644819	ATXN2L	11273
125	RZPDp9027B119Q	-2.78583	-0.354279	0.00679837	0.753925	DAAM1	23002
126	RZPDp9027N0912Q	-3.2399	-0.352812	0.00180164	0.712323	SNRPB	6628
127	RZPDp9027N048Q	-2.59813	-0.352159	0.0113325	0.694662	RPAIN	84268
128	RZPDp9027C029Q	-2.29034	-0.351188	0.0248923	0.636578	YWHAB	7529
129	RZPDp9028M185Q	-2.04173	-0.35098	0.0447927	0.611068	CDH3	1001
130	RZPDp9027I166Q	-2.6748	-0.350781	0.00922322	0.675824	RPL26L1	51121
131	RZPDp9027E018Q	-2.17376	-0.350546	0.0329663	0.614207	MAZ	4150
132	RZPDp9027A188Q	-2.02562	-0.35022	0.04646	0.678964	MKKS	8195
133	RZPDp9028M222Q	-2.79931	-0.348906	0.00654769	0.676609	SCNN1A	6337
134	RZPDp9028I0221Q	-2.3482	-0.348255	0.0215757	0.661695	TNFRSF14	8764
135	RZPDp9027G1415Q	-2.91294	-0.348095	0.00474814	0.673077	RABL6	55684
136	RZPDp9027F044Q	-2.75643	-0.347284	0.00737598	0.642072	DDX42	11325
137	RZPDp9027N108Q	-2.43057	-0.347171	0.0175326	0.662088	RDX	5962
138	RZPDp9028J041Q	-2.20213	-0.347129	0.0308149	0.634615	PODXL2	50512
139	RZPDp9027J2410Q	-2.39191	-0.344758	0.0193376	0.658163	MAPT	4137
140	RZPDp9027A182Q	-2.81265	-0.344616	0.0063079	0.668367	PIGK	10026
141	RZPDp9027N1419Q	-2.20423	-0.344286	0.0306608	0.647174	MLH1	4292
142	RZPDp9027M085Q	-2.63159	-0.343966	0.0103632	0.707221	PPP2R1A	5518
143	RZPDp9027F235Q	-2.17033	-0.343819	0.0332355	0.596546	RTF1	23168
144	RZPDp9027A133Q	-2.58778	-0.342615	0.0116484	0.656986	MYO19	80179
145	RZPDp9027A045Q	-2.91087	-0.342545	0.00477632	0.699765	MYCBP2	23077
146	RZPDp9027J146Q	-3.00794	-0.341976	0.003607	0.69584	FBXW4	6468
147	RZPDp9027N0219Q	-2.11602	-0.341651	0.037754	0.61617	C8orf33	65265
148	RZPDp9027M022Q	-2.12267	-0.341638	0.0371735	0.618917	ARHGEF25	115557
149	RZPDp9028E055Q	-2.02125	-0.341433	0.0469212	0.607143	PPP2R2D	55844
150	RZPDp9028I0217Q	-2.11847	-0.340124	0.0375393	0.630691	DNAJA4	55466
151	RZPDp9027M0317Q	-3.37637	-0.339741	0.00118005	0.719388	LOC644554	644554
152	RZPDp9027J127Q	-2.27019	-0.339053	0.0261485	0.658556	KIDINS220	57498
153	RZPDp9028I241Q	-2.07814	-0.336628	0.041213	0.649922	SLC20A2	6575
154	RZPDp9027E0318Q	-2.34873	-0.335773	0.0215476	0.682889	AP1B1	162
155	RZPDp9027E1517Q	-2.57281	-0.335697	0.0121196	0.684066	GSR	2936
156	RZPDp9027J1812Q	-2.25043	-0.335662	0.0274348	0.675824	CABIN1	23523
157	RZPDp9027H0419Q	-2.26634	-0.335256	0.0263947	0.676217	ZNF638	27332
158	RZPDp9028M103Q	-2.41882	-0.33513	0.0180644	0.703689	CDK2AP1	8099
159	RZPDp9027H2410Q	-2.34911	-0.335056	0.0215274	0.647567	CCNL2	81669
160	RZPDp9027N228Q	-2.52515	-0.334216	0.0137365	0.660518	SRSF1	6426
161	RZPDp9028O122Q	-2.58668	-0.333667	0.0116823	0.682889	MYO5A	4644
162	RZPDp9027M2018Q	-2.4628	-0.333403	0.0161447	0.660911	ANAPC16	119504
163	RZPDp9027A028Q	-2.32472	-0.333111	0.022871	0.660911	KNOP1	400506
164	RZPDp9027E0416Q	-2.46065	-0.332543	0.0162343	0.63383	CPSF1	29894
165	RZPDp9027I1112Q	-2.03127	-0.332488	0.0458694	0.644427	ZNRD2	10534
166	RZPDp9027A1013Q	-2.28048	-0.332359	0.0254998	0.672292	ARFGAP2	84364
167	RZPDp9027B095Q	-2.23168	-0.332129	0.0287058	0.743721	BMERB1	89927
168	RZPDp9027M068Q	-2.58578	-0.330692	0.0117105	0.676609	RNF208	727800
169	RZPDp9027P087Q	-2.03492	-0.330286	0.045491	0.685636	TECPR1	25851
170	RZPDp9027D0519Q	-2.12223	-0.329578	0.0372115	0.626766	SF3B2	10992
171	RZPDp9027J2310Q	-3.18913	-0.328472	0.00210298	0.700549	TAF6	6878
172	RZPDp9028H162Q	-2.10902	-0.327845	0.038373	0.631868	EDC4	23644
173	RZPDp9027P0819Q	-2.30057	-0.327474	0.0242747	0.637755	FIG4	9896
174	RZPDp9028E165Q	-2.47252	-0.327435	0.0157459	0.683673	CPSF1	29894
175	RZPDp9028A242Q	-2.45173	-0.326694	0.01661	0.711538	HNRNPA0	10949
176	RZPDp9027E062Q	-2.8023	-0.326111	0.0064932	0.703689	NMT1	4836
177	RZPDp9027J148Q	-2.11821	-0.326071	0.0375621	0.674647	TUBA1A	7846
178	RZPDp9027M107Q	-2.48833	-0.326034	0.0151162	0.69113	ACIN1	22985
179	RZPDp9027I0415Q	-2.50876	-0.325637	0.0143359	0.682889	DTYMK	1841
180	RZPDp9027O076Q	-3.04262	-0.325442	0.00325809	0.691523	PTPRO	5800
181	RZPDp9027J192Q	-2.0376	-0.325402	0.0452152	0.620487	BRINP2	57795
182	RZPDp9027A231Q	-2.29402	-0.323983	0.0246686	0.646389	HDAC3	8841
183	RZPDp9028A2420Q	-2.00071	-0.32361	0.049143	0.643642	INPP5B	3633
184	RZPDp9027A1419Q	-2.20342	-0.323478	0.0307204	0.614207	CNTROB	116840
185	RZPDp9027M1518Q	-2.55496	-0.322902	0.0127038	0.666797	RYR2	6262
186	RZPDp9027M145Q	-2.00229	-0.322784	0.0489691	0.632653	BRD9	65980
187	RZPDp9027I0319Q	-2.59387	-0.322068	0.0114614	0.688776	TRIO	7204
188	RZPDp9027M169Q	-3.57401	-0.322004	0.000627666	0.732339	SPTAN1	6709
189	RZPDp9027I1419Q	-2.14839	-0.321965	0.0350008	0.64011	NOP14	8602
190	RZPDp9027I085Q	-2.99035	-0.321958	0.0037969	0.699372	DNAJC11	55735
191	RZPDp9028E153Q	-2.14461	-0.321753	0.0353131	0.687206	NPM1	4869
192	RZPDp9027I179Q	-2.89269	-0.321572	0.00503096	0.709576	NR4A2	4929
193	RZPDp9027G2015Q	-2.00375	-0.32077	0.0488088	0.643642	PPP1R9B	84687
194	RZPDp9027I0816Q	-2.79498	-0.320512	0.00662719	0.680534	HDAC10	83933
195	RZPDp9027E0610Q	-2.66354	-0.319839	0.00950889	0.673469	TTC38	55020
196	RZPDp9027F062Q	-2.77326	-0.319816	0.0070401	0.667975	SPSB3	90864
197	RZPDp9027H191Q	-2.11879	-0.319638	0.0375115	0.639717	MDK	4192
198	RZPDp9027F139Q	-3.22157	-0.319237	0.0019054	0.713501	MVB12A	93343
199	RZPDp9027A0712Q	-2.18346	-0.319101	0.032217	0.628728	LTBP3	4054
200	RZPDp9027E1111Q	-2.20528	-0.318914	0.0305839	0.638148	YWHAE	7531
201	RZPDp9027L0414Q	-2.22906	-0.318717	0.028888	0.645604	XRCC1	7515
202	RZPDp9027E1513Q	-2.33837	-0.31862	0.02211	0.622057	SMURF2	64750
203	RZPDp9028F183Q	-2.7515	-0.318441	0.00747718	0.702119	SIRT7	51547
204	RZPDp9027N168Q	-3.55393	-0.317257	0.000669885	0.715856	NUMA1	4926
205	RZPDp9027A048Q	-2.54569	-0.317035	0.0130172	0.676217	SUPT5H	6829
206	RZPDp9027A1612Q	-2.17453	-0.316014	0.0329069	0.650314	WNK2	65268
207	RZPDp9027I082Q	-2.31771	-0.315486	0.0232708	0.645997	GOLGB1	2804
208	RZPDp9027H1015Q	-2.68929	-0.31483	0.00886736	0.684066	CYFIP1	23191
209	RZPDp9027P069Q	-2.4114	-0.314798	0.0184079	0.676217	SIRT7	51547
210	RZPDp9027E088Q	-2.3011	-0.31456	0.0242432	0.685243	SHPK	23729
211	RZPDp9027E0211Q	-2.20997	-0.314014	0.0302428	0.64011	SLTM	79811
212	RZPDp9027I042Q	-2.2055	-0.313393	0.0305677	0.649922	PHLDA1	22822
213	RZPDp9027G232Q	-2.42276	-0.313346	0.0178845	0.642857	CALM3	808
214	RZPDp9027D046Q	-2.73194	-0.312693	0.00789113	0.707221	ZFP36L1	677
215	RZPDp9028E024Q	-2.39675	-0.312605	0.0191028	0.648744	PLXNB2	23654
216	RZPDp9027O2415Q	-2.07551	-0.312156	0.0414629	0.6146	DYNC1I2	1781
217	RZPDp9027E204Q	-2.90941	-0.312084	0.00479643	0.701334	QTRT1	81890
218	RZPDp9027A044Q	-2.67568	-0.311965	0.00920128	0.690738	CHPF	79586
219	RZPDp9027N1413Q	-2.48693	-0.311174	0.0151712	0.669152	RPL13	6137
220	RZPDp9028I142Q	-2.10512	-0.309847	0.0387219	0.615777	GRK2	156
221	RZPDp9027F101Q	-2.33898	-0.30958	0.0220768	0.667975	POMT1	10585
222	RZPDp9027L055Q	-2.31085	-0.309121	0.0236683	0.669937	NPDC1	56654
223	RZPDp9027A141Q	-1.99456	-0.307125	0.0498253	0.641287	LONRF1	91694
224	RZPDp9028H243Q	-2.04009	-0.306784	0.04496	0.634615	INO80E	283899
225	RZPDp9027A176Q	-2.42603	-0.306742	0.0177362	0.675824	TUSC3	7991
226	RZPDp9028M042Q	-2.8777	-0.306527	0.00525033	0.705259	RTCB	51493
227	RZPDp9028E1414Q	-2.15301	-0.306261	0.0346219	0.655416	MAP3K4	4216
228	RZPDp9027I0216Q	-2.00975	-0.30619	0.0481542	0.618917	VPS33B	26276
229	RZPDp9027P2019Q	-2.20697	-0.305036	0.0304608	0.666797	PRPF40A	55660
230	RZPDp9027F1618Q	-3.09019	-0.303959	0.00283037	0.717033	CBX5	23468
231	RZPDp9027I1517Q	-2.18093	-0.30259	0.0324105	0.657771	NOL3	8996
232	RZPDp9027A095Q	-3.08559	-0.301791	0.00286931	0.720958	RPL23	9349
233	RZPDp9027E158Q	-2.2142	-0.301439	0.0299376	0.61303	ELAVL4	1996
234	RZPDp9027B2211Q	-2.19977	-0.301063	0.0309893	0.660518	PTPRF	5792
235	RZPDp9027K052Q	-2.73177	-0.300629	0.00789488	0.697017	FASN	2194
236	RZPDp9027A047Q	-2.5574	-0.298477	0.0126225	0.68956	MTG1	92170
237	RZPDp9027E0412Q	-2.00144	-0.298159	0.0490626	0.644427	SH3GL1	6455
238	RZPDp9027E142Q	-2.12764	-0.29801	0.0367447	0.625589	EZH2	2146
239	RZPDp9027N224Q	-2.46781	-0.297662	0.0159381	0.592622	RTN4	57142
240	RZPDp9028I045Q	-2.562	-0.297208	0.0124706	0.677786	EHF	26298
241	RZPDp9027N158Q	-2.35567	-0.296526	0.021178	0.684066	PEX14	5195
242	RZPDp9028H152Q	-2.03734	-0.295473	0.0452419	0.634223	ATXN10	25814
243	RZPDp9027B137Q	-2.77846	-0.295139	0.00693907	0.662873	C3	718
244	RZPDp9027E1612Q	-2.13481	-0.295095	0.0361336	0.660126	RPL18A	6142
245	RZPDp9028J205Q	-2.04286	-0.294315	0.044677	0.622449	CC2D1A	54862
246	RZPDp9028M152Q	-2.32741	-0.29331	0.0227192	0.674647	FBXO44	93611
247	RZPDp9027N2119Q	-2.34464	-0.292137	0.0217679	0.627159	ODC1	4953
248	RZPDp9027A126Q	-2.13392	-0.291926	0.0362086	0.653061	STX10	8677
249	RZPDp9027F027Q	-2.37962	-0.291891	0.0199449	0.658948	ADGRB2	576
250	RZPDp9028A154Q	-2.24586	-0.291611	0.0277397	0.643642	DNAJA1	3301
251	RZPDp9027F196Q	-2.27579	-0.291188	0.0257941	0.64011	RPS21	6227
252	RZPDp9027N238Q	-3.03239	-0.290681	0.00335765	0.687206	BTBD8	284697
253	RZPDp9027E0718Q	-2.32612	-0.290665	0.022792	0.647959	SF3B4	10262
254	RZPDp9027J1115Q	-2.76876	-0.290092	0.00712845	0.728807	SKP1	6500
255	RZPDp9027M174Q	-2.2925	-0.28967	0.0247609	0.656986	NUSAP1	51203
256	RZPDp9028E0716Q	-2.16022	-0.289442	0.0340392	0.63697	HCG4	54437
257	RZPDp9027A055Q	-2.69125	-0.288343	0.0088201	0.676609	COPZ1	22818
258	RZPDp9027E1719Q	-2.69754	-0.288266	0.00867037	0.690738	AP1S1	1174
259	RZPDp9027J1315Q	-2.36775	-0.28787	0.0205476	0.680926	TUBB2A	7280
260	RZPDp9027E2215Q	-2.09133	-0.287585	0.0399785	0.656986	TRIM33	51592
261	RZPDp9027A1519Q	-2.3493	-0.28728	0.0215171	0.667975	RDH11	51109
262	RZPDp9027H175Q	-2.19854	-0.28715	0.0310807	0.628336	NSFL1C	55968
263	RZPDp9028L032Q	-2.03618	-0.286098	0.0453604	0.655416	EXOC6B	23233
264	RZPDp9027M1512Q	-2.57937	-0.284305	0.0119109	0.659733	NUDC	10726
265	RZPDp9027B105Q	-2.47445	-0.284277	0.015668	0.649529	PTPN12	5782
266	RZPDp9027J224Q	-3.23297	-0.282732	0.00184025	0.714286	SLC25A6	293
267	RZPDp9027F0815Q	-3.0562	-0.28273	0.00313027	0.739011	MDK	4192
268	RZPDp9028E142Q	-2.16003	-0.281621	0.0340545	0.631868	ASH1L	55870
269	RZPDp9027N236Q	-2.33113	-0.281164	0.0225108	0.685636	ARFGAP2	84364
270	RZPDp9027D2015Q	-2.61126	-0.280454	0.0109428	0.680926	SNRNP25	79622
271	RZPDp9027I0219Q	-2.21704	-0.27971	0.0297349	0.659341	MCRS1	10445
272	RZPDp9027J082Q	-2.32737	-0.279576	0.022722	0.652276	SMARCD3	6604
273	RZPDp9027P052Q	-2.02154	-0.278696	0.0468904	0.689168	RRP12	23223
274	RZPDp9027F167Q	-2.22324	-0.278405	0.0292953	0.652276	GORASP1	64689
275	RZPDp9027K022Q	-2.00011	-0.278247	0.0492096	0.66248	MYO15B	80022
276	RZPDp9027B072Q	-2.19655	-0.278242	0.0312283	0.647567	ATP5F1B	506
277	RZPDp9027A075Q	-2.23254	-0.278189	0.0286464	0.620879	CAPZB	832
278	RZPDp9027B067Q	-2.57611	-0.277804	0.0120143	0.676609	LINC01089	338799
279	RZPDp9027M1619Q	-2.73436	-0.276684	0.00783873	0.676609	EIF4A2	1974
280	RZPDp9027A1218Q	-2.55898	-0.276034	0.01257	0.686421	GDPD1	284161
281	RZPDp9028A081Q	-2.43029	-0.275144	0.0175453	0.649922	ERBB3	2065
282	RZPDp9027A249Q	-2.17	-0.27501	0.0332613	0.647174	POLR2D	5433
283	RZPDp9028J033Q	-2.29601	-0.274634	0.0245484	0.642072	MAFF	23764
284	RZPDp9028G235Q	-2.11046	-0.273882	0.0382454	0.631868	FGFR1	2260
285	RZPDp9027I2010Q	-2.36892	-0.273483	0.0204874	0.646782	ADCY5	111
286	RZPDp9027L0813Q	-2.192	-0.273374	0.0315688	0.642072	BRD1	23774
287	RZPDp9027I049Q	-2.36145	-0.272411	0.0208743	0.674254	CSDE1	7812
288	RZPDp9027J0815Q	-2.72817	-0.271768	0.00797321	0.688383	NDRG1	10397
289	RZPDp9027E1518Q	-2.41506	-0.271574	0.0182375	0.673077	NYNRIN	57523
290	RZPDp9027F107Q	-2.1976	-0.27094	0.0311504	0.603218	RPL9	6133
291	RZPDp9027N1210Q	-2.09152	-0.270811	0.0399605	0.645997	DLX2	1746
292	RZPDp9028A044Q	-2.72201	-0.270432	0.0081092	0.639325	ABTB1	80325
293	RZPDp9027A0510Q	-2.22787	-0.270383	0.0289708	0.631083	BRD3	8019
294	RZPDp9027N206Q	-2.1323	-0.269398	0.0363462	0.662088	ACBD6	100527964
295	RZPDp9027L2419Q	-2.17141	-0.267971	0.0331503	0.664835	NTN4	59277
296	RZPDp9027O0510Q	-2.1147	-0.267509	0.0378704	0.642857	RACK1	10399
297	RZPDp9027H1519Q	-2.13695	-0.2668	0.0359526	0.68956	TTYH1	57348
298	RZPDp9028A075Q	-2.17817	-0.266187	0.0326235	0.583987	NR4A1	3164
299	RZPDp9027M154Q	-2.11399	-0.265764	0.0379329	0.644819	MCM6	4175
300	RZPDp9027M086Q	-2.1619	-0.265343	0.0339042	0.642857	OLFM1	10439
301	RZPDp9027E159Q	-2.46622	-0.265302	0.0160034	0.663658	MAGEF1	64110
302	RZPDp9027A232Q	-2.06181	-0.264859	0.0427862	0.697017	CHGA	1113
303	RZPDp9027I168Q	-2.09362	-0.264742	0.0397677	0.655416	HNRNPM	4670
304	RZPDp9028A174Q	-2.7886	-0.263874	0.00674623	0.676217	HLA-C	3107
305	RZPDp9027A046Q	-2.27248	-0.263754	0.0260027	0.64168	CENPT	80152
306	RZPDp9027C1012Q	-2.0259	-0.263534	0.0464303	0.631476	MRPL28	10573
307	RZPDp9027P184Q	-2.387	-0.263361	0.0195782	0.671115	DECR2	26063
308	RZPDp9027F1518Q	-2.66832	-0.262252	0.00938666	0.68956	BLMH	642
309	RZPDp9027E055Q	-2.23979	-0.261993	0.02815	0.67033	CUX1	1523
310	RZPDp9028L082Q	-2.07976	-0.261377	0.0410596	0.641287	THOP1	7064
311	RZPDp9028J232Q	-2.42956	-0.261358	0.0175776	0.668367	ACSF2	80221
312	RZPDp9027B112Q	-2.21038	-0.261217	0.0302135	0.631476	COPA	1314
313	RZPDp9027L035Q	-2.06025	-0.260569	0.0429396	0.66719	LMNB1	4001
314	RZPDp9027I182Q	-2.33204	-0.260177	0.0224605	0.650314	ZC3H7A	29066
315	RZPDp9027E1016Q	-2.52198	-0.260035	0.0138508	0.681711		NA
316	RZPDp9027F0412Q	-2.24069	-0.259649	0.0280888	0.626766	EVL	51466
317	RZPDp9027E032Q	-2.75228	-0.258922	0.0074611	0.678179	MFN1	55669
318	RZPDp9028A034Q	-2.07996	-0.257949	0.041041	0.619702	JUN	3725
319	RZPDp9027O118Q	-2.16349	-0.257216	0.0337776	0.649529	ZNF577	84765
320	RZPDp9027E173Q	-2.24476	-0.256359	0.0278136	0.632653	SNX21	90203
321	RZPDp9027E048Q	-2.30911	-0.256288	0.0237703	0.671507	HAUS4	54930
322	RZPDp9028G153Q	-2.21059	-0.255593	0.0301976	0.609105	POR	5447
323	RZPDp9027M2316Q	-1.99969	-0.253268	0.049255	0.611068	MAPT	4137
324	RZPDp9028F0920Q	-2.28994	-0.253149	0.0249164	0.656201	GANAB	23193
325	RZPDp9028K1520Q	-2.04193	-0.253097	0.0447717	0.624411	FRMD8	83786
326	RZPDp9027B0619Q	-2.10049	-0.253064	0.0391398	0.653454	RAB5C	5878
327	RZPDp9028M121Q	-2.13058	-0.252516	0.0364927	0.633046	NPEPL1	79716
328	RZPDp9027H0611Q	-2.22189	-0.251418	0.0293902	0.666013	SUPT20H	55578
329	RZPDp9027B1814Q	-2.06556	-0.250444	0.0424208	0.648352	FADD	8772
330	RZPDp9027B0815Q	-2.28743	-0.250384	0.02507	0.644427	SNHG28	284677
331	RZPDp9027G1719Q	-2.32926	-0.249467	0.0226157	0.651884	PPP2R2D	55844
332	RZPDp9027F1411Q	-2.07447	-0.247851	0.0415618	0.662088	RPS21	6227
333	RZPDp9028E115Q	-2.43116	-0.247476	0.0175063	0.647959	GALNT3	2591
334	RZPDp9027C112Q	-2.02879	-0.246256	0.0461277	0.600863	SMS	6611
335	RZPDp9027A0114Q	-2.03154	-0.246148	0.0458411	0.661303	SYNGR2	9144
336	RZPDp9027A1511Q	-2.45936	-0.245548	0.0162882	0.689953	EIF4A2	1974
337	RZPDp9027E0213Q	-2.5939	-0.245402	0.0114607	0.677002	TLE5	166
338	RZPDp9027J0619Q	-2.52719	-0.245321	0.0136635	0.669152	HNRNPH1	3187
339	RZPDp9027M156Q	-2.07652	-0.245289	0.0413666	0.643642	NME1	4830
340	RZPDp9027A065Q	-2.67081	-0.244599	0.00932359	0.683673	KMT2C	58508
341	RZPDp9027I1715Q	-2.16162	-0.244372	0.0339266	0.662088	POLE	5426
342	RZPDp9027G1213Q	-2.07429	-0.243819	0.0415793	0.653454	HNRNPR	10236
343	RZPDp9027N1311Q	-2.03364	-0.2428	0.0456232	0.675432	SYNE2	23224
344	RZPDp9027A0313Q	-2.54078	-0.24267	0.0131859	0.692308	HMGN1	3150
345	RZPDp9027P2113Q	-2.25342	-0.242263	0.0272365	0.666797	NSFL1C	55968
346	RZPDp9027C1219Q	-2.07189	-0.242255	0.041809	0.635793	ARHGEF25	115557
347	RZPDp9027J1715Q	-2.36537	-0.240678	0.0206706	0.641287	NAGK	55577
348	RZPDp9027I1114Q	-2.07055	-0.240203	0.0419378	0.656593	MED15	51586
349	RZPDp9027B2413Q	-2.14698	-0.240199	0.0351169	0.653846	NASP	4678
350	RZPDp9027N188Q	-2.09122	-0.239323	0.039989	0.644427	TIAM2	26230
351	RZPDp9027E1619Q	-2.04384	-0.236273	0.0445774	0.659733	UBE2Q2	92912
352	RZPDp9027A1810Q	-2.26498	-0.235907	0.0264822	0.652669	ZNF527	84503
353	RZPDp9028F105Q	-2.1034	-0.23573	0.0388775	0.627551	XYLT1	64131
354	RZPDp9027I078Q	-2.07372	-0.23487	0.0416336	0.645212	RNF220	55182
355	RZPDp9027E2413Q	-2.00718	-0.234706	0.0484336	0.630298	BRSK1	84446
356	RZPDp9027F1310Q	-2.03027	-0.234659	0.0459733	0.654239	SULT1A1	6817
357	RZPDp9027I224Q	-2.41624	-0.232968	0.0181833	0.678179	SEC61A1	29927
358	RZPDp9027I139Q	-2.58276	-0.231628	0.0118045	0.688776	GLUL	2752
359	RZPDp9027A1613Q	-2.28608	-0.229572	0.0251532	0.646389	PLXNB1	5364
360	RZPDp9027B212Q	-2.08697	-0.229427	0.0403831	0.631476	ODC1	4953
361	RZPDp9027C126Q	-2.29892	-0.228005	0.0243733	0.678179	CACNB1	782
362	RZPDp9027K224Q	-2.48367	-0.227713	0.0152995	0.633046	FNDC4	64838
363	RZPDp9027F1914Q	-2.19028	-0.227581	0.0316986	0.628336	CA8	767
364	RZPDp9027A068Q	-2.31051	-0.225581	0.0236882	0.66405	SNU13	4809
365	RZPDp9027M2418Q	-2.12918	-0.224165	0.0366123	0.660518	RPS16	6217
366	RZPDp9027F047Q	-2.18565	-0.222223	0.0320499	0.633438	LRP2BP	55805
367	RZPDp9027H062Q	-2.03243	-0.222176	0.045748	0.58124	MED17	9440
368	RZPDp9027L2110Q	-2.68224	-0.220997	0.00903897	0.700157	TWF1	5756
369	RZPDp9027F042Q	-2.60646	-0.219862	0.0110838	0.676609	LAMA4	3910
370	RZPDp9027I159Q	-2.0058	-0.216746	0.0485836	0.656986	ZNF416	55659
371	RZPDp9027J0616Q	-2.11897	-0.216477	0.0374951	0.642072	PIK3R2	5296
372	RZPDp9027E224Q	-2.00019	-0.215759	0.0492003	0.619309	MDFI	4188
373	RZPDp9027M1118Q	-2.01522	-0.215532	0.0475644	0.665228	ZKSCAN5	23660
374	RZPDp9027E179Q	-2.11263	-0.212349	0.0380528	0.635793	ANKMY2	57037
375	RZPDp9027F2419Q	-2.08462	-0.211508	0.0406021	0.651884	RPL35A	6165
376	RZPDp9027E232Q	-2.36744	-0.211378	0.0205635	0.677002	GDAP1L1	78997
377	RZPDp9027A2414Q	-2.43089	-0.210267	0.0175184	0.669937	KIF5C	3800
378	RZPDp9027J2417Q	-2.02549	-0.210174	0.046473	0.659733	CLTA	1211
379	RZPDp9028G122Q	-2.08732	-0.208942	0.0403501	0.621272	MLST8	64223
380	RZPDp9027E074Q	-2.96337	-0.207472	0.00410636	0.723312	RPL22	6146
381	RZPDp9027M1612Q	-2.07521	-0.207287	0.0414912	0.632653	RBL1	5933
382	RZPDp9027F1619Q	-2.24819	-0.205935	0.0275838	0.675039	MTM1	4534
383	RZPDp9027M1618Q	-2.18577	-0.205573	0.0320402	0.678964	PPIA	5478
384	RZPDp9027M034Q	-2.18732	-0.204147	0.0319227	0.640502	GPX1	2876
385	RZPDp9027K055Q	-2.05925	-0.203161	0.0430376	0.628336	KCNMB4	27345
386	RZPDp9027E2111Q	-2.03113	-0.202635	0.0458832	0.644035	RPS11	6205
387	RZPDp9027E0819Q	-2.09784	-0.202215	0.0393812	0.637755	GANAB	23193
388	RZPDp9027M1410Q	-2.1099	-0.202209	0.0382954	0.660518	TUFM	7284
389	RZPDp9027D165Q	-2.03747	-0.201944	0.0452282	0.609105	GLYR1	84656
390	RZPDp9028B0921Q	-2.06235	-0.201883	0.0427333	0.635008	MTA2	9219
391	RZPDp9027D0815Q	-2.08485	-0.201773	0.0405808	0.638148	MPP3	4356
392	RZPDp9027B227Q	-2.1528	-0.19766	0.0346397	0.688383	IDH3B	3420
393	RZPDp9027B176Q	-2.42224	-0.195502	0.0179083	0.643642	LAMTOR2	28956
394	RZPDp9027J212Q	-2.01282	-0.1925	0.0478227	0.634615	ATRX	546
395	RZPDp9027B032Q	-2.00902	-0.191735	0.0482336	0.61146	FUBP1	8880
396	RZPDp9027I144Q	-2.13067	-0.191624	0.0364852	0.607535	TUBB2B	347733
397	RZPDp9027C2419Q	-2.00186	-0.189915	0.0490157	0.649529	HMGN1	3150
398	RZPDp9027J188Q	-2.05075	-0.185369	0.0438813	0.625589	HDAC1	3065
399	RZPDp9028I235Q	-2.02748	-0.184929	0.0462644	0.617347	DNAI3	126820
400	RZPDp9027N1613Q	-2.07587	-0.183406	0.0414287	0.655416	PTPRE	5791
401	RZPDp9027F2013Q	-2.43305	-0.182426	0.017422	0.682889	MORF4L1	10933
402	RZPDp9027J218Q	-2.17365	-0.181332	0.0329751	0.605181	RPS2	6187
403	RZPDp9027A025Q	-2.08545	-0.178152	0.0405248	0.644035	RFC1	5981
404	RZPDp9027J1317Q	-2.02611	-0.175406	0.0464083	0.628728	TMEM132A	54972
405	RZPDp9027F1913Q	-2.04523	-0.17057	0.0444367	0.631476	PATZ1	23598
406	RZPDp9027I214Q	-2.21797	-0.167424	0.0296686	0.680141	MRM2	29960
407	RZPDp9027I164Q	-2.09988	-0.15961	0.0391955	0.653454	DNAJB1	3337
408	RZPDp9027G1516Q	2.01908	0.138555	0.0471519	0.651884	RPS6	6194
409	RZPDp9027K093Q	2.15588	0.155842	0.0343892	0.685243	EEF1G	1937
410	RZPDp9027G216Q	2.20436	0.167226	0.0306513	0.64325	ZNF799	90576
411	RZPDp9027C094Q	2.03045	0.168023	0.0459543	0.647959	STOML1	9399
412	RZPDp9027J026Q	2.1304	0.169765	0.0365086	0.642465	KARS1	3735
413	RZPDp9028L223Q	2.19242	0.172416	0.0315376	0.656201	NEURL4	84461
414	RZPDp9027C248Q	2.02198	0.179169	0.0468437	0.620094	MXD4	10608
415	RZPDp9027O1814Q	2.08922	0.179312	0.0401736	0.678179	UBE4A	9354
416	RZPDp9028F1720Q	2.06653	0.179658	0.0423266	0.69898	INVS	27130
417	RZPDp9027G2013Q	2.22668	0.179967	0.0290536	0.654631	USP46	64854
418	RZPDp9027G0513Q	2.15095	0.179968	0.0347906	0.657771	FIBP	9158
419	RZPDp9027K168Q	2.52011	0.185597	0.0139186	0.666797	ANKHD1	54882
420	RZPDp9027F228Q	2.13905	0.186505	0.0357765	0.619309	MYL6B	140465
421	RZPDp9027O092Q	2.14741	0.188266	0.0350812	0.664443	MEAK7	57707
422	RZPDp9027O1511Q	2.05313	0.188853	0.043644	0.663265	XPNPEP1	7511
423	RZPDp9027K034Q	2.22241	0.189896	0.0293539	0.6354	ASMTL	8623
424	RZPDp9027D092Q	2.29665	0.194639	0.0245096	0.651099	NOS3	4846
425	RZPDp9027C087Q	2.18124	0.195239	0.0323869	0.655416	LONP1	9361
426	RZPDp9027E0614Q	2.21108	0.195916	0.0301628	0.647959	USP20	10868
427	RZPDp9027G015Q	2.14659	0.198865	0.0351487	0.656986	GLS2	27165
428	RZPDp9027G1015Q	2.07853	0.198943	0.0411756	0.655024	R3HDM2	22864
429	RZPDp9027P2214Q	2.15119	0.199122	0.0347711	0.64325	SOD1	6647
430	RZPDp9027F2317Q	2.3144	0.199555	0.0234621	0.655024	PTOV1	53635
431	RZPDp9027K188Q	2.00567	0.200019	0.0485981	0.647174	SRSF9	8683
432	RZPDp9027K207Q	2.24619	0.201779	0.0277176	0.663658	SPTAN1	6709
433	RZPDp9027B228Q	2.26273	0.201922	0.026628	0.593407	PRXL2A	84293
434	RZPDp9027O1514Q	2.16256	0.205386	0.0338512	0.638932	NARS2	79731
435	RZPDp9027G1012Q	2.16966	0.2066	0.0332882	0.624019	ATPAF1	64756
436	RZPDp9027N1015Q	2.05671	0.206737	0.0432888	0.609105	FBXL17	64839
437	RZPDp9027N0916Q	2.40806	0.208713	0.0185643	0.655808	IGSF8	93185
438	RZPDp9027J0914Q	2.43802	0.209294	0.0172027	0.658948	XYLT2	64132
439	RZPDp9027K088Q	2.58953	0.209885	0.0115944	0.658163	PHC1	1911
440	RZPDp9027K1813Q	2.02396	0.210327	0.0466349	0.619702	MRPS24	64951
441	RZPDp9027C1513Q	2.40991	0.21084	0.0184773	0.677786	AAAS	8086
442	RZPDp9027D054Q	2.00014	0.213908	0.0492054	0.624411	USP47	55031
443	RZPDp9027J2313Q	2.03359	0.214675	0.0456288	0.621664	ZNF84	7637
444	RZPDp9027L145Q	2.02426	0.216328	0.0466028	0.649922	PLCE1	51196
445	RZPDp9027I172Q	2.01506	0.216583	0.0475811	0.629121	PSMC5	5705
446	RZPDp9027C222Q	2.04765	0.216853	0.0441932	0.617739	CPSF1	29894
447	RZPDp9027H214Q	2.06836	0.216943	0.0421495	0.619309	HSD17B7	51478
448	RZPDp9027P089Q	2.59538	0.218726	0.0114155	0.640895	NDRG2	57447
449	RZPDp9027C062Q	2.13153	0.218813	0.0364118	0.636578	AGAP1	116987
450	RZPDp9027O0111Q	2.15992	0.219243	0.0340631	0.640895	MRPL28	10573
451	RZPDp9028F064Q	2.0154	0.220962	0.0475454	0.666405	ZSCAN18	65982
452	RZPDp9027P0516Q	2.05035	0.222824	0.0439212	0.626766	ETV5	2119
453	RZPDp9027C1515Q	2.0116	0.223851	0.0479537	0.665228	NDUFA10	4705
454	RZPDp9027G0217Q	2.02304	0.227043	0.0467319	0.666405	ACTR1A	10121
455	RZPDp9027H2216Q	2.11162	0.230097	0.0381419	0.6146	SMPD4	55627
456	RZPDp9027L1013Q	2.79391	0.231469	0.00664703	0.6719	MAU2	23383
457	RZPDp9027G0617Q	2.2207	0.232605	0.0294745	0.658163	TECR	9524
458	RZPDp9027N0715Q	2.24588	0.233891	0.0277383	0.698587	ZNF836	162962
459	RZPDp9027F1711Q	2.30899	0.234127	0.0237771	0.669545	VPS51	738
460	RZPDp9027N1914Q	2.18381	0.234251	0.0321899	0.628728	CBS	875
461	RZPDp9028K223Q	2.01187	0.234943	0.0479251	0.611852	ARPC5L	81873
462	RZPDp9027K0818Q	1.9978	0.236091	0.0494643	0.650314	OSBPL5	114879
463	RZPDp9027J2315Q	2.61048	0.2376	0.0109655	0.693485	ESD	2098
464	RZPDp9027C0713Q	2.0311	0.23827	0.0458872	0.692308	RNPEPL1	57140
465	RZPDp9027C162Q	2.33529	0.240582	0.0222798	0.63854	TRAPPC3	27095
466	RZPDp9027N1016Q	2.02429	0.241805	0.0465997	0.619702	GLUD2	2747
467	RZPDp9027O054Q	2.51695	0.242096	0.0140337	0.688776	ALB	213
468	RZPDp9027C1716Q	2.06666	0.242438	0.0423135	0.620879	NIPSNAP1	8508
469	RZPDp9027C238Q	2.18632	0.242669	0.0319987	0.660126	DPYSL3	1809
470	RZPDp9027C188Q	2.25904	0.243627	0.0268675	0.673862	WASHC1	100287171
471	RZPDp9027G214Q	2.15778	0.24369	0.0342351	0.633438	SLC3A2	6520
472	RZPDp9027P104Q	2.2742	0.243859	0.0258942	0.661303	CBR3	874
473	RZPDp9027D215Q	2.03215	0.243983	0.0457778	0.630691	GDI2	2665
474	RZPDp9027C0114Q	2.38834	0.244049	0.0195123	0.627551	PJA1	64219
475	RZPDp9027D246Q	2.25945	0.244094	0.0268406	0.620094	GPAT4	137964
476	RZPDp9027K0811Q	3.12719	0.245382	0.00253458	0.69741	DNAJC10	54431
477	RZPDp9027C218Q	2.13723	0.246503	0.0359296	0.684458	PAPSS1	9061
478	RZPDp9027O0417Q	2.91414	0.246809	0.00473191	0.700942	SDHAF2	54949
479	RZPDp9027G068Q	2.61934	0.248426	0.0107089	0.656986	UBTD2	92181
480	RZPDp9028C221Q	2.1634	0.248824	0.0337848	0.656593	GFUS	7264
481	RZPDp9027L1114Q	2.1334	0.250382	0.0362534	0.600471	GTF2F1	2962
482	RZPDp9027G012Q	2.55467	0.25117	0.0127136	0.678571	HMGB3	3149
483	RZPDp9027O1015Q	2.19337	0.25174	0.0314659	0.647959	PABPC1	26986
484	RZPDp9028C0814Q	2.16506	0.251935	0.0336524	0.657771	DDOST	1650
485	RZPDp9027K024Q	2.15481	0.252574	0.0344762	0.648352	NIBAN2	64855
486	RZPDp9027G1716Q	2.62282	0.252942	0.0106098	0.650314	CSNK1D	1453
487	RZPDp9027H1717Q	2.38743	0.253371	0.019557	0.662873	YAF2	10138
488	RZPDp9027G1818Q	2.25771	0.253989	0.0269542	0.652276	VBP1	7411
489	RZPDp9027G054Q	2.112	0.255358	0.0381082	0.675432	TUBB6	84617
490	RZPDp9027C0515Q	2.25847	0.256448	0.0269046	0.63383	CPNE1	8904
491	RZPDp9027H1313Q	2.14263	0.257587	0.0354775	0.669545	DGKD	8527
492	RZPDp9027G185Q	2.09132	0.257959	0.0399793	0.627159	NCK2	8440
493	RZPDp9028F184Q	2.14688	0.258301	0.0351248	0.679749	SYK	6850
494	RZPDp9027C116Q	2.20567	0.259631	0.0305553	0.66562	GOLPH3	64083
495	RZPDp9027H139Q	2.05444	0.260099	0.043514	0.618524	CALB2	794
496	RZPDp9027P183Q	2.4713	0.261283	0.0157956	0.69741	TLE1	7088
497	RZPDp9027P0818Q	2.13963	0.262126	0.0357283	0.60832	FBN3	84467
498	RZPDp9027G1617Q	2.23415	0.263139	0.0285358	0.642857	MPDU1	9526
499	RZPDp9027C173Q	2.40444	0.263348	0.018735	0.703689	AFP	174
500	RZPDp9027O1611Q	2.68642	0.263604	0.0089369	0.687598	CSDC2	27254
501	RZPDp9027K039Q	2.28524	0.263906	0.0252049	0.653846	PSMD6	9861
502	RZPDp9027H225Q	2.07704	0.264249	0.0413168	0.650706	ISOC1	51015
503	RZPDp9027G1814Q	2.03177	0.264289	0.0458167	0.638148	ODF2	4957
504	RZPDp9027C224Q	2.29804	0.264464	0.0244262	0.677394	GRINA	2907
505	RZPDp9027A2211Q	2.30727	0.265201	0.0238782	0.679749	STK32C	282974
506	RZPDp9027D245Q	2.19956	0.26711	0.0310052	0.628336	GSTP1	2950
507	RZPDp9028B0620Q	2.22403	0.268159	0.0292393	0.622057	RPS11	6205
508	RZPDp9027I1213Q	2.28064	0.268374	0.0254901	0.653846	DCTN1	1639
509	RZPDp9027J2113Q	2.86091	0.268675	0.00550641	0.680926	ELP2	55250
510	RZPDp9027G1817Q	2.64497	0.269384	0.00999726	0.63697	MICAL1	64780
511	RZPDp9027J0515Q	2.40537	0.27059	0.018691	0.653454	LRWD1	222229
512	RZPDp9027P1416Q	2.32788	0.273806	0.0226933	0.649922	SMPDL3A	10924
513	RZPDp9027D189Q	2.21861	0.274593	0.0296228	0.690738	MARCKSL1	65108
514	RZPDp9027K0511Q	2.46386	0.276311	0.0161009	0.630298	KRT18	3875
515	RZPDp9027G1811Q	2.27021	0.27656	0.0261472	0.633438	DDX5	1655
516	RZPDp9027N0415Q	2.15572	0.277152	0.034402	0.616562	EFTUD2	9343
517	RZPDp9027H0312Q	2.07747	0.278164	0.0412759	0.656986	NDRG2	57447
518	RZPDp9027K0618Q	2.17619	0.278339	0.0327772	0.679749	GPSM1	26086
519	RZPDp9027D133Q	2.36129	0.279562	0.0208827	0.653846	CKB	1152
520	RZPDp9027B122Q	2.66577	0.279658	0.00945171	0.687598	USP10	9100
521	RZPDp9027K0610Q	2.24548	0.279971	0.027765	0.620094	ANKRD54	129138
522	RZPDp9027B0216Q	2.49583	0.279988	0.0148256	0.665228	DGKD	8527
523	RZPDp9027G1311Q	2.58612	0.280558	0.0116998	0.681711	LYPLA2	11313
524	RZPDp9027O0810Q	2.38841	0.281412	0.0195086	0.632653	SPOP	8405
525	RZPDp9027P0218Q	2.28047	0.282371	0.0255008	0.714286	ZNF229	7772
526	RZPDp9027K0320Q	2.35275	0.283093	0.0213329	0.649529	PRKAG1	5571
527	RZPDp9027C2317Q	2.20325	0.283351	0.0307326	0.651099	TPP2	7174
528	RZPDp9027P2316Q	2.15674	0.283652	0.0343197	0.669937	ANAPC5	51433
529	RZPDp9027F1817Q	2.11744	0.28457	0.0376294	0.649529	ZNF256	10172
530	RZPDp9027H2115Q	2.12577	0.284844	0.0369058	0.634223	SAFB	6294
531	RZPDp9028D135Q	2.46065	0.284953	0.0162339	0.658163	RPL36A	6173
532	RZPDp9027O081Q	2.00037	0.286154	0.0491808	0.658163	CDH23	64072
533	RZPDp9028C064Q	2.5865	0.287061	0.0116879	0.675824	NR4A1	3164
534	RZPDp9027G1711Q	2.88735	0.287393	0.00510807	0.673077	PTPRM	5797
535	RZPDp9027K1515Q	2.14715	0.289211	0.0351031	0.699765	TUFM	7284
536	RZPDp9027G0115Q	2.56915	0.289297	0.0122373	0.679749	ST3GAL2	6483
537	RZPDp9027L0618Q	2.18848	0.289352	0.0318348	0.635793	TBR1	10716
538	RZPDp9027N2216Q	2.76807	0.290108	0.00714211	0.673077	UTP4	84916
539	RZPDp9027N1011Q	2.36363	0.290422	0.0207609	0.658163	VPS8	23355
540	RZPDp9027D1217Q	2.37098	0.291061	0.0203823	0.658948	TDP2	51567
541	RZPDp9028C165Q	2.30007	0.291095	0.0243045	0.619309	NCOR2	9612
542	RZPDp9027D1712Q	2.1501	0.293613	0.0348605	0.627159	PSMA2	5683
543	RZPDp9027N1715Q	2.09272	0.293924	0.0398501	0.656201	RALGDS	5900
544	RZPDp9027D015Q	2.44809	0.294806	0.0167653	0.646782	TCEA2	6919
545	RZPDp9027G1618Q	3.56073	0.29566	0.0006553	0.711931	FEN1	2237
546	RZPDp9027K058Q	3.09763	0.29577	0.00276842	0.696232	BCAN	63827
547	RZPDp9027O2012Q	2.23342	0.296154	0.0285859	0.627159	PRDX5	25824
548	RZPDp9028I214Q	2.07266	0.297075	0.0417348	0.621664	EXOSC2	23404
549	RZPDp9027G224Q	2.05373	0.297648	0.0435843	0.619702	GLB1	2720
550	RZPDp9027K068Q	2.83004	0.297722	0.00600754	0.682496	GSTM3	2947
551	RZPDp9028G214Q	2.37012	0.298693	0.0204263	0.676609	MAGI2	9863
552	RZPDp9027O0416Q	3.48903	0.30158	0.00082556	0.741366	ZSWIM6	57688
553	RZPDp9027G0618Q	2.12228	0.301635	0.037207	0.583987	SSRP1	6749
554	RZPDp9027L1314Q	3.50611	0.302662	0.000781571	0.715071	LSM14B	149986
555	RZPDp9027H1417Q	2.31251	0.303256	0.0235717	0.635008	ADD2	119
556	RZPDp9027P2118Q	2.38343	0.303581	0.0197545	0.660126	PDIA3	2923
557	RZPDp9027O0414Q	2.97933	0.304244	0.00392061	0.717033	PHYHIP	9796
558	RZPDp9027D2212Q	3.0114	0.304443	0.00357073	0.680926	ZFP69	339559
559	RZPDp9027C1410Q	2.27038	0.305078	0.0261366	0.653846	CDC42EP1	11135
560	RZPDp9027H024Q	2.09869	0.307543	0.039304	0.659341	RNASEH2B	79621
561	RZPDp9027P227Q	2.38867	0.307787	0.0194961	0.654239	CLIP3	25999
562	RZPDp9027L1313Q	2.28645	0.307798	0.0251304	0.657771	DOCK7	85440
563	RZPDp9028K1111Q	2.02932	0.310671	0.0460727	0.637755	TAF6	6878
564	RZPDp9027C013Q	2.31093	0.310879	0.0236638	0.648352	IFRD1	3475
565	RZPDp9027I127Q	2.25271	0.311592	0.0272835	0.649922	SOX2	6657
566	RZPDp9027K205Q	2.51825	0.311727	0.013986	0.617347	CIZ1	25792
567	RZPDp9027O087Q	2.38654	0.312334	0.0196007	0.681319	CCAR2	57805
568	RZPDp9027O133Q	3.67704	0.313406	0.0004479	0.770408	DISP3	57540
569	RZPDp9027D034Q	2.05507	0.313475	0.0434512	0.645604	PSAT1	29968
570	RZPDp9028C0810Q	2.20745	0.313746	0.0304257	0.619702	GOLGA4	2803
571	RZPDp9027P132Q	2.30732	0.316339	0.0238749	0.677786	HADH	3033
572	RZPDp9027C2010Q	3.04175	0.317793	0.00326647	0.731947	PSMB2	5690
573	RZPDp9027G238Q	2.32202	0.318419	0.0230242	0.642465	HNRNPA1	3178
574	RZPDp9028K085Q	2.42883	0.319678	0.0176106	0.657771	WDTC1	23038
575	RZPDp9027O197Q	3.06289	0.320666	0.00306903	0.717425	SEL1L3	23231
576	RZPDp9027K1315Q	2.27342	0.32288	0.0259434	0.666013	CCT8	10694
577	RZPDp9027L2215Q	2.06601	0.322994	0.0423771	0.609105	DENND5A	23258
578	RZPDp9027L136Q	2.0444	0.323294	0.044521	0.621272	ECSIT	51295
579	RZPDp9027D1011Q	3.65252	0.32414	0.000485607	0.732732	EPB42	2038
580	RZPDp9028M2313Q	2.09492	0.324499	0.0396484	0.619702	SRP68	6730
581	RZPDp9027H1314Q	2.33927	0.324958	0.0220605	0.617347	PKM	5315
582	RZPDp9027O0613Q	2.82679	0.326326	0.00606262	0.706436	FAM118B	79607
583	RZPDp9027H229Q	2.06336	0.327601	0.0426354	0.635793	FAHD1	81889
584	RZPDp9027O047Q	2.99682	0.328177	0.003726	0.693093	PDIA3	2923
585	RZPDp9027P0618Q	2.68988	0.328242	0.00885302	0.673077	LCMT1	51451
586	RZPDp9028H112Q	2.23711	0.329021	0.028333	0.633046	ZNF516	9658
587	RZPDp9028H1015Q	2.43306	0.330367	0.0174217	0.637363	RRAD	6236
588	RZPDp9027K1816Q	2.45158	0.332391	0.0166162	0.665228	RABEP1	9135
589	RZPDp9027P0518Q	2.25868	0.334387	0.026891	0.655416	PPP6R2	9701
590	RZPDp9027K019Q	2.25394	0.335152	0.027202	0.693093	TRAPPC3	27095
591	RZPDp9027H016Q	2.24318	0.336511	0.0279203	0.668367	PTPRU	10076
592	RZPDp9027N032Q	2.1085	0.337053	0.0384195	0.703689	ANKRD13B	124930
593	RZPDp9028H227Q	2.65811	0.337608	0.00964923	0.674647	PKM	5315
594	RZPDp9027D2215Q	3.9908	0.338434	0.000155049	0.768838	MCM7	4176
595	RZPDp9027O163Q	2.80207	0.339421	0.00649741	0.686813	NARS1	4677
596	RZPDp9028J1810Q	2.16164	0.339837	0.0339248	0.624019	GOLGB1	2804
597	RZPDp9027G033Q	2.26379	0.339946	0.0265594	0.649922	GPC1	2817
598	RZPDp9027B1418Q	2.51299	0.34072	0.0141791	0.649137	DGKD	8527
599	RZPDp9028E243Q	2.548	0.3411	0.0129386	0.645997	SFTPB	6439
600	RZPDp9028P2320Q	2.54746	0.341213	0.0129567	0.630298	DUT	1854
601	RZPDp9027N1014Q	2.08162	0.341444	0.0408842	0.611852	MAST1	22983
602	RZPDp9027L1117Q	3.0711	0.341711	0.00299534	0.688383	HADHA	3030
603	RZPDp9028H061Q	2.35765	0.342433	0.0210733	0.671507	SFTPB	6439
604	RZPDp9027L1215Q	2.96914	0.342841	0.0040383	0.702904	SLC22A17	51310
605	RZPDp9027N2115Q	2.96066	0.343223	0.00413871	0.733516	LTBP4	8425
606	RZPDp9027G0514Q	2.65012	0.34334	0.00985966	0.652276	LHX1	3975
607	RZPDp9027K0115Q	2.46207	0.34639	0.0161751	0.656201	AIDA	64853
608	RZPDp9027K1018Q	2.94228	0.3464	0.00436427	0.699765	DCLK2	166614
609	RZPDp9027L1017Q	2.75027	0.346456	0.00750264	0.696625	YWHAH	7533
610	RZPDp9028G092Q	2.00586	0.346501	0.0485773	0.604003	TNRC6C	57690
611	RZPDp9028P015Q	2.61358	0.348449	0.0108752	0.672292	ODF2	4957
612	RZPDp9027B047Q	2.45205	0.351403	0.0165961	0.666013	AMBRA1	55626
613	RZPDp9027G1717Q	2.04938	0.352172	0.0440189	0.666405	DMPK	1760
614	RZPDp9027J0918Q	2.85926	0.353497	0.00553217	0.686421	ATF4	468
615	RZPDp9027C085Q	2.38035	0.353512	0.0199084	0.6719	RABGGTB	5876
616	RZPDp9027O0313Q	4.84582	0.353716	6.88926e-06	0.798273	DPYSL4	10570
617	RZPDp9027K132Q	2.49254	0.353934	0.0149525	0.661695	CAPNS1	826
618	RZPDp9027H138Q	2.43299	0.35495	0.0174247	0.655416	CHD1	1105
619	RZPDp9027D2412Q	2.39188	0.354982	0.0193389	0.687991	ABTB2	25841
620	RZPDp9027G0214Q	2.79736	0.355286	0.00658335	0.645997	ADAM15	8751
621	RZPDp9027K187Q	2.99926	0.356982	0.00369965	0.700942	SF3B4	10262
622	RZPDp9028M233Q	2.12337	0.357537	0.0371123	0.669937	AZGP1	563
623	RZPDp9027G0814Q	2.41504	0.358134	0.0182386	0.644427	GALK2	2585
624	RZPDp9027L052Q	2.39023	0.360119	0.0194194	0.664443	ENSA	2029
625	RZPDp9027P1919Q	2.10113	0.360979	0.0390819	0.605573	RTN4	57142
626	RZPDp9027P2215Q	2.67815	0.361749	0.00913992	0.681711	VPS18	57617
627	RZPDp9028K1420Q	3.09358	0.365251	0.00280201	0.733124	KCNAB2	8514
628	RZPDp9027B073Q	2.61994	0.366031	0.0106918	0.696625	TUBB3	10381
629	RZPDp9027H0116Q	2.67006	0.367816	0.00934257	0.653846	RUVBL1	8607
630	RZPDp9027K1620Q	2.20231	0.369107	0.0308023	0.661303		NA
631	RZPDp9028L0812Q	2.4105	0.369738	0.01845	0.650706	HNRNPR	10236
632	RZPDp9028H2320Q	2.1363	0.370079	0.0360074	0.604396	PHKB	5257
633	RZPDp9027I0915Q	2.77364	0.371605	0.0070327	0.663265	RPL5	6125
634	RZPDp9027N0915Q	2.72713	0.372027	0.00799613	0.72606	NCAPH2	29781
635	RZPDp9027B2417Q	2.67136	0.372297	0.00930953	0.675432	SRI	6717
636	RZPDp9027F1820Q	2.36701	0.372825	0.0205856	0.656986		NA
637	RZPDp9028F1116Q	2.81063	0.374584	0.00634376	0.679749	MYCL	4610
638	RZPDp9027L1018Q	2.08504	0.377932	0.0405628	0.668367	HNRNPA1	3178
639	RZPDp9027J0718Q	2.3242	0.378746	0.0229005	0.646389	INO80C	125476
640	RZPDp9027D122Q	2.47515	0.378967	0.0156397	0.701727	ANO8	57719
641	RZPDp9027H1119Q	2.09179	0.379259	0.039936	0.625589	SAAL1	113174
642	RZPDp9027D1314Q	2.32258	0.381446	0.0229927	0.656593	KBTBD11	9920
643	RZPDp9027D2218Q	2.95995	0.384857	0.0041472	0.684066	POLR2B	5431
644	RZPDp9028B144Q	2.89723	0.384901	0.00496631	0.716641	ABHD12	26090
645	RZPDp9028K104Q	2.69159	0.387086	0.00881197	0.672292	TPSB2	64499
646	RZPDp9027G0114Q	2.77079	0.387497	0.00708843	0.644035	TMCC2	9911
647	RZPDp9027C1020Q	2.0033	0.390686	0.0488575	0.648352	CTAG1A	1485
648	RZPDp9027O2015Q	2.78705	0.390814	0.00677535	0.641287	ACO2	50
649	RZPDp9027H111Q	2.20591	0.39248	0.0305379	0.638932	SLC25A29	123096
650	RZPDp9028P129Q	2.01945	0.39267	0.0471125	0.63697	NFKBIE	4794
651	RZPDp9027H0418Q	3.31171	0.393983	0.0014439	0.714286	USP4	7375
652	RZPDp9027C0914Q	2.8267	0.395235	0.00606418	0.647959	ADAMTS7	11173
653	RZPDp9028M1713Q	2.07736	0.400078	0.0412869	0.627943	NIN	51199
654	RZPDp9028G1020Q	2.15658	0.401976	0.0343321	0.649137	MYO15B	80022
655	RZPDp9027B229Q	2.5716	0.403694	0.0121584	0.627159	NEUROD6	63974
656	RZPDp9027H136Q	3.24955	0.405958	0.00174916	0.710361	DLST	1743
657	RZPDp9028L2212Q	2.3755	0.412022	0.0201523	0.598509	CAPN1	823
658	RZPDp9027K1820Q	2.13014	0.412132	0.0365305	0.669152		NA
659	RZPDp9027H2214Q	2.16541	0.418809	0.0336245	0.706044	CADM3	57863
660	RZPDp9027L0513Q	2.16029	0.419357	0.0340337	0.655808	PGK1	5230
661	RZPDp9027H1410Q	2.59233	0.420536	0.0115085	0.660126	NPLOC4	55666
662	RZPDp9028H249Q	2.00298	0.42064	0.0488928	0.611852	CLPTM1	1209
663	RZPDp9028H1017Q	2.30173	0.423193	0.0242057	0.653061	ARPC2	10109
664	RZPDp9028C218Q	2.27501	0.424018	0.0258433	0.638148	IL1B	3553
665	RZPDp9028H2217Q	2.24095	0.424327	0.0280714	0.666797	RPL34	6164
666	RZPDp9028P1016Q	2.46416	0.424466	0.0160886	0.675824	DCTN3	11258
667	RZPDp9027K046Q	2.84558	0.426328	0.00575015	0.685243	CSDE1	7812
668	RZPDp9028O2412Q	2.21547	0.426627	0.0298468	0.655416	WDR1	9948
669	RZPDp9027I0517Q	2.07698	0.429161	0.041323	0.617347	ZSCAN18	65982
670	RZPDp9028K0720Q	2.05001	0.429604	0.0439555	0.709576	PRKCQ	5588
671	RZPDp9028L1013Q	2.31723	0.43025	0.0232987	0.653454	ANKRD13D	338692
672	RZPDp9028L1221Q	2.11522	0.430621	0.0378241	0.58595		NA
673	RZPDp9028H0820Q	2.65357	0.431221	0.00976839	0.671507	RPS4Y1	6192
674	RZPDp9028B1420Q	2.81846	0.43227	0.00620598	0.688383	PUS1	80324
675	RZPDp9027K1115Q	2.4018	0.43312	0.0188605	0.698195	AHCY	191
676	RZPDp9027B2320Q	2.20431	0.433607	0.0306552	0.661695		NA
677	RZPDp9028D104Q	3.4642	0.433787	0.00089372	0.756279	ESYT2	57488
678	RZPDp9027K064Q	4.1222	0.439634	9.80397e-05	0.770801	SERPINA1	5265
679	RZPDp9027D0520Q	2.16754	0.441188	0.0334555	0.702119		NA
680	RZPDp9028H045Q	2.68062	0.441254	0.00907872	0.682496	RRBP1	6238
681	RZPDp9028P2216Q	2.86691	0.443167	0.00541358	0.685636	ARHGAP45	23526
682	RZPDp9028J242Q	2.97666	0.443336	0.00395109	0.666405	IGF2R	3482
683	RZPDp9027H018Q	2.28723	0.443993	0.0250824	0.64168	NIPSNAP1	8508
684	RZPDp9027J1916Q	2.1577	0.444031	0.0342422	0.678571	ALG3	10195
685	RZPDp9027K0614Q	3.78514	0.444152	0.000312504	0.760989	AZI2	64343
686	RZPDp9027N1514Q	4.03294	0.444385	0.00013397	0.769231	GPT2	84706
687	RZPDp9028N0816Q	2.30572	0.445226	0.023969	0.652276	TCIRG1	10312
688	RZPDp9028L1015Q	2.10359	0.446379	0.0388598	0.684851	NME2	4831
689	RZPDp9027H242Q	2.27468	0.447219	0.0258638	0.66248	HEXA	3073
690	RZPDp9028P065Q	2.5469	0.450982	0.012976	0.66876	TUBB	203071
691	RZPDp9027K1020Q	2.07378	0.454039	0.0416279	0.644427		NA
692	RZPDp9027E2020Q	1.99681	0.454859	0.0495744	0.639717		NA
693	RZPDp9027L018Q	2.16724	0.456839	0.0334792	0.623626	BABAM1	29086
694	RZPDp9027N2218Q	2.28245	0.458028	0.0253777	0.658948	GCN1	10985
695	RZPDp9027G2216Q	2.26078	0.458689	0.0267541	0.679749	SNX15	29907
696	RZPDp9027N212Q	2.66137	0.463514	0.00956462	0.733909	VAPA	9218
697	RZPDp9027D1019Q	2.97732	0.464063	0.00394355	0.686421	GABARAPL2	11345
698	RZPDp9028P1017Q	2.84553	0.465249	0.00575102	0.676609	DDX60	55601
699	RZPDp9028K0710Q	2.64644	0.472073	0.00995774	0.699372	LANCL2	55915
700	RZPDp9028D0516Q	2.50405	0.47253	0.0145127	0.679749	PYGL	5836
701	RZPDp9027P2218Q	2.92519	0.474812	0.00458417	0.699765	ZNF71	58491
702	RZPDp9028D2210Q	2.45823	0.4755	0.0163352	0.679749	EIF2B4	8890
703	RZPDp9027H1014Q	2.65104	0.483653	0.00983509	0.691915	RRM2	6241
704	RZPDp9028C1311Q	2.06209	0.485556	0.0427594	0.654239	NUP62	23636
705	RZPDp9027C249Q	2.29586	0.490481	0.0245575	0.67033	NARF	26502
706	RZPDp9027M0212Q	2.80174	0.49327	0.00650333	0.682104	GNA11	2767
707	RZPDp9027B0918Q	2.66551	0.495576	0.00945821	0.673862	NVL	4931
708	RZPDp9028P1216Q	2.0643	0.497204	0.0425429	0.609105	TMC6	11322
709	RZPDp9027D0110Q	2.97451	0.498412	0.00397591	0.706436	NCAN	1463
710	RZPDp9028P2315Q	2.25176	0.504948	0.0273461	0.645604	DDX39B	7919
711	RZPDp9027J0620Q	2.48518	0.505344	0.0152398	0.653454		NA
712	RZPDp9027J1118Q	2.20886	0.509413	0.0303232	0.656201	SNCAIP	9627
713	RZPDp9027F1015Q	3.65227	0.510495	0.000486003	0.710754	RABEP2	79874
714	RZPDp9028C1215Q	2.11301	0.519412	0.0380191	0.630298	GNPAT	8443
715	RZPDp9027D016Q	2.81014	0.520963	0.00635233	0.707614	NUCB1	4924
716	RZPDp9028L1217Q	2.35929	0.521081	0.0209874	0.656986	ARL8A	127829
717	RZPDp9027J108Q	3.02718	0.521565	0.00340936	0.724097	KLC1	3831
718	RZPDp9027L119Q	3.08933	0.524273	0.00283768	0.757457	NINL	22981
719	RZPDp9027C1019Q	2.9927	0.529028	0.00377102	0.680141	PLEKHG2	64857
720	RZPDp9028I1621Q	2.08808	0.529565	0.0402797	0.658948	MAZ	4150
721	RZPDp9027O066Q	2.31383	0.533299	0.0234947	0.66719	RNF10	9921
722	RZPDp9027O019Q	2.52041	0.537483	0.0139075	0.673469	BABAM1	29086
723	RZPDp9028K1417Q	2.2092	0.537844	0.0302985	0.653846	RPS7	6201
724	RZPDp9027B0416Q	2.68447	0.542829	0.00898425	0.704867	SCFD1	23256
725	RZPDp9027F0817Q	3.12122	0.555447	0.00258025	0.709184	PRPF3	9129
726	RZPDp9027L0620Q	2.74761	0.564186	0.00755783	0.682104		NA
727	RZPDp9027K2018Q	2.12895	0.565499	0.0366319	0.621664	PRKRA	8575
728	RZPDp9027P1012Q	2.71955	0.566139	0.00816402	0.666013	KIFAP3	22920
729	RZPDp9028B0911Q	2.35358	0.569754	0.0212884	0.678964	CUL9	23113
730	RZPDp9027P0620Q	2.74722	0.59332	0.00756606	0.682496		NA
731	RZPDp9028H1217Q	2.3625	0.596209	0.0208195	0.698587	RPS26	6231
732	RZPDp9028L2213Q	2.36589	0.598336	0.0206436	0.649922	PPP2R1A	5518
733	RZPDp9027E1620Q	2.99364	0.611348	0.00376076	0.708006		NA
734	RZPDp9028D2310Q	2.16899	0.61982	0.0333409	0.660126	CYTH1	9267
735	RZPDp9027K0620Q	2.20536	0.623181	0.030578	0.683673	CTAG1A	1485
736	RZPDp9027E1118Q	2.45227	0.63724	0.016587	0.663265	PRDX1	5052
737	RZPDp9028P1816Q	2.1688	0.656904	0.033356	0.633438	STAT5A	6776
738	RZPDp9027D181Q	2.61198	0.662238	0.0109216	0.677002	NFIX	4784
739	RZPDp9028L1817Q	3.05313	0.691676	0.00315876	0.695055	MAP1LC3B	81631
740	RZPDp9028C013Q	3.30994	0.699988	0.00145188	0.684066	DMPK	1760
741	RZPDp9028O164Q	2.9746	0.765864	0.00397481	0.695447	MAZ	4150
742	RZPDp9028N1613Q	3.11129	0.783758	0.00265799	0.720173	ALAD	210
743	RZPDp9027O0115Q	3.75012	0.817161	0.000351394	0.75314	OTUD1	220213
744	RZPDp9027G041Q	2.32441	0.822449	0.0228891	0.696625	TACC2	10579
745	RZPDp9027P135Q	3.14825	0.836349	0.00237929	0.705651	RALGDS	5900
746	RZPDp9027E0717Q	3.38617	0.871192	0.00114423	0.709576	RALGDS	5900
747	RZPDp9028F108Q	2.55176	1.15701	0.0128113	0.697017	TTLL12	23170

## Sheet: d_sorted-dm-pV
index_sorted	name	statistic	dm	p.value	AUC	Gene	Gene.ID	index_sorted
1	RZPDp9028A2420Q	-3.77517	-0.602725	0.000315209	0.723434	INPP5B	3633	1
2	RZPDp9028E1220Q	-3.52567	-0.525799	0.000719546	0.70373	PSMB5	5693	2
3	RZPDp9028M234Q	-3.0403	-0.506434	0.00324124	0.684729	EEF1A1	1915	3
4	RZPDp9027A2113Q	-3.80924	-0.49905	0.000280891	0.743139	LMF2	91289	4
5	RZPDp9027C1914Q	-3.18796	-0.491852	0.00208093	0.691414	ISCU	23479	5
6	RZPDp9027G106Q	-2.33987	-0.486023	0.0219175	0.678747	ERP29	10961	6
7	RZPDp9027E092Q	-2.04657	-0.483056	0.0441587	0.648135	BCL9	607	7
8	RZPDp9027A1013Q	-3.55345	-0.481842	0.000657451	0.712175	ARFGAP2	84364	8
9	RZPDp9028I241Q	-3.04427	-0.481682	0.00320337	0.664321	SLC20A2	6575	9
10	RZPDp9028I221Q	-2.80228	-0.461227	0.00643437	0.688951	IGHA1	3493	10
11	RZPDp9027G1614Q	-2.17131	-0.453109	0.0330285	0.640042	TCEA2	6919	11
12	RZPDp9027L131Q	-2.23233	-0.450769	0.0285387	0.631246	NOA1	84273	12
13	RZPDp9028I2316Q	-3.074	-0.449962	0.00293286	0.670654	ACSS1	84532	13
14	RZPDp9027I0615Q	-2.58885	-0.433243	0.0115341	0.688248	UTP3	57050	14
15	RZPDp9027M127Q	-2.06234	-0.43157	0.0425929	0.601337	ST13	6767	15
16	RZPDp9027J2310Q	-3.50543	-0.427825	0.000768221	0.733286	TAF6	6878	16
17	RZPDp9027I1315Q	-2.89448	-0.416756	0.00495468	0.715693	SART1	9092	17
18	RZPDp9027J192Q	-2.81213	-0.414435	0.00625884	0.657987	BRINP2	57795	18
19	RZPDp9027E1114Q	-2.4185	-0.413305	0.0179784	0.687192	PRKCI	5584	19
20	RZPDp9027G1214Q	-2.23473	-0.411314	0.0283732	0.654469	TXNIP	10628	20
21	RZPDp9028C076Q	-2.44094	-0.411171	0.0169767	0.640394	COL1A1	1277	21
22	RZPDp9027I169Q	-3.24787	-0.410699	0.00173195	0.701619	FGFR3	2261	22
23	RZPDp9027M1210Q	-2.34993	-0.405061	0.0213743	0.648135	COMMD1	150684	23
24	RZPDp9027I1214Q	-2.12562	-0.397893	0.0367838	0.66608	CCT4	10575	24
25	RZPDp9027B119Q	-3.41989	-0.39415	0.00101058	0.70936	DAAM1	23002	25
26	RZPDp9028M121Q	-3.36092	-0.39376	0.00121791	0.707952	NPEPL1	79716	26
27	RZPDp9027O147Q	-2.08259	-0.388748	0.0406534	0.652357	RPL21	6144	27
28	RZPDp9028M1116Q	-2.13801	-0.383269	0.0357301	0.603096	USP39	10713	28
29	RZPDp9027F124Q	-2.41258	-0.37625	0.0182511	0.631246	SH3BP5	9467	29
30	RZPDp9027J1412Q	-2.3142	-0.375626	0.0233603	0.632653	LOC100996662	100996662	30
31	RZPDp9027B123Q	-2.27569	-0.369151	0.0256824	0.593948	EIF3B	8662	31
32	RZPDp9027A2314Q	-2.57054	-0.363277	0.0121093	0.717452	STT3B	201595	32
33	RZPDp9027C136Q	-2.41925	-0.361061	0.017944	0.644616	RNF2	6045	33
34	RZPDp9027E086Q	-2.19206	-0.360703	0.031437	0.646728	CFDP1	10428	34
35	RZPDp9027F1210Q	-2.34993	-0.358835	0.0213744	0.671358	EVI5L	115704	35
36	RZPDp9027E1011Q	-2.74024	-0.358397	0.00764776	0.676284	AVEN	57099	36
37	RZPDp9027O2011Q	-3.20053	-0.347808	0.00200264	0.693878	ITIH2	3698	37
38	RZPDp9027C123Q	-2.74134	-0.346955	0.00762471	0.685433	APBB3	10307	38
39	RZPDp9028I042Q	-3.55058	-0.34574	0.000663632	0.710767	PAK4	10298	39
40	RZPDp9028A122Q	-2.53284	-0.345697	0.0133757	0.699156	YWHAE	7531	40
41	RZPDp9027A108Q	-2.28077	-0.34448	0.0253648	0.664321	APBA2	321	41
42	RZPDp9027E126Q	-2.32904	-0.343917	0.0225165	0.634764	MCM9	254394	42
43	RZPDp9027A1214Q	-3.26555	-0.341545	0.00163997	0.707248	NFX1	4799	43
44	RZPDp9027E1613Q	-2.28667	-0.339094	0.0250002	0.607319	CCDC50	152137	44
45	RZPDp9027I056Q	-2.98295	-0.337401	0.00383605	0.693174	DUSP12	11266	45
46	RZPDp9027I0912Q	-2.91382	-0.33584	0.00468708	0.698804	LIMA1	51474	46
47	RZPDp9027E046Q	-3.13674	-0.326976	0.00243033	0.679803	CHURC1	91612	47
48	RZPDp9028M185Q	-2.05709	-0.326446	0.0431088	0.631246	CDH3	1001	48
49	RZPDp9027E184Q	-3.14272	-0.32422	0.00238685	0.706545	HPCAL1	3241	49
50	RZPDp9027M2316Q	-2.63686	-0.319242	0.0101418	0.655876	MAPT	4137	50
51	RZPDp9027A126Q	-2.52041	-0.318926	0.0138186	0.655876	STX10	8677	51
52	RZPDp9027A123Q	-2.64496	-0.318924	0.00992249	0.657284	GOSR2	9570	52
53	RZPDp9027E2315Q	-2.4442	-0.318428	0.0168352	0.647431	KLHL7	55975	53
54	RZPDp9027N1416Q	-2.73018	-0.316982	0.0078633	0.689655	ATP5F1B	506	54
55	RZPDp9028A235Q	-2.24279	-0.313252	0.0278251	0.652006	POR	5447	55
56	RZPDp9027H107Q	-2.22255	-0.311347	0.0292202	0.571429	VDAC1	7416	56
57	RZPDp9027N0912Q	-2.84478	-0.310738	0.005708	0.673469	SNRPB	6628	57
58	RZPDp9027I076Q	-2.21026	-0.310183	0.0300965	0.623505	CDK16	5127	58
59	RZPDp9027B106Q	-2.87933	-0.308678	0.00517397	0.676988	PODXL2	50512	59
60	RZPDp9027M1111Q	-2.31536	-0.308079	0.0232935	0.657284	L1CAM	3897	60
61	RZPDp9027M1211Q	-2.31276	-0.307919	0.0234436	0.648839	RBM22	55696	61
62	RZPDp9027A0118Q	-2.71603	-0.306516	0.00817555	0.655876	DYNC1I2	1781	62
63	RZPDp9027I249Q	-2.28526	-0.306331	0.0250873	0.64532	FKBP1A	2280	63
64	RZPDp9027M246Q	-2.00287	-0.305449	0.0487579	0.634061	SRPK2	6733	64
65	RZPDp9028I2320Q	-2.07141	-0.303883	0.0417148	0.612949	TBC1D9B	23061	65
66	RZPDp9027A2414Q	-3.14151	-0.303737	0.00239563	0.749824	KIF5C	3800	66
67	RZPDp9027J2411Q	-2.48976	-0.302727	0.0149679	0.706545	APEX1	328	67
68	RZPDp9027E1111Q	-2.3114	-0.302324	0.023523	0.64532	YWHAE	7531	68
69	RZPDp9027M2414Q	-2.59036	-0.300039	0.0114879	0.674525	GNAI2	2771	69
70	RZPDp9027F0614Q	-2.88382	-0.298709	0.005108	0.748417	PCIF1	63935	70
71	RZPDp9027E2013Q	-2.96935	-0.298549	0.00399128	0.666432	TPT1	7178	71
72	RZPDp9028I1021Q	-2.17697	-0.298329	0.0325878	0.669951	HNRNPL	3191	72
73	RZPDp9028E2420Q	-2.25974	-0.296811	0.0267021	0.643209	FBXO7	25793	73
74	RZPDp9027I1317Q	-2.03038	-0.296278	0.0458171	0.606615	ALB	213	74
75	RZPDp9027B079Q	-2.75082	-0.294174	0.00742714	0.68121	L1CAM	3897	75
76	RZPDp9027M0813Q	-2.71741	-0.293105	0.00814472	0.697748	PCDHGA2	56113	76
77	RZPDp9027M169Q	-3.54511	-0.292032	0.000675525	0.700211	SPTAN1	6709	77
78	RZPDp9027A216Q	-2.47393	-0.291027	0.0155945	0.655172	LAMP1	3916	78
79	RZPDp9027J2213Q	-2.61898	-0.290329	0.0106414	0.698452	ACTL6A	86	79
80	RZPDp9027F195Q	-2.15349	-0.290326	0.034451	0.581281	JTB	10899	80
81	RZPDp9027H062Q	-2.80314	-0.290031	0.00641888	0.657987	MED17	9440	81
82	RZPDp9027J1215Q	-2.1751	-0.286735	0.0327331	0.652357	NT5DC2	64943	82
83	RZPDp9027B1415Q	-2.48569	-0.285634	0.0151267	0.66221	COL1A1	1277	83
84	RZPDp9027J2010Q	-2.79585	-0.283098	0.0065515	0.70373	PDS5A	23244	84
85	RZPDp9027E0916Q	-2.63361	-0.279501	0.0102308	0.677692	ZPR1	8882	85
86	RZPDp9027N068Q	-2.03344	-0.279421	0.0454998	0.627727	TTC3	7267	86
87	RZPDp9027F1214Q	-2.36819	-0.279262	0.0204181	0.688951	EIF2B4	8890	87
88	RZPDp9027B2010Q	-2.38038	-0.276297	0.0198015	0.663617	PKNOX1	5316	88
89	RZPDp9027N1911Q	-2.21915	-0.275303	0.0294604	0.622801	ANK2	287	89
90	RZPDp9027J082Q	-2.28692	-0.274519	0.0249849	0.641802	SMARCD3	6604	90
91	RZPDp9027M126Q	-2.22263	-0.271152	0.029214	0.652357	PCDH12	51294	91
92	RZPDp9027E0211Q	-2.11964	-0.26955	0.0373011	0.627023	SLTM	79811	92
93	RZPDp9027M1214Q	-2.74005	-0.269204	0.00765176	0.679099	LMO2	4005	93
94	RZPDp9027E231Q	-2.56517	-0.267906	0.0122828	0.648839	SSR4	6748	94
95	RZPDp9027N048Q	-2.02822	-0.266634	0.0460417	0.634764	RPAIN	84268	95
96	RZPDp9027A141Q	-2.00164	-0.265772	0.0488929	0.647431	LONRF1	91694	96
97	RZPDp9027N203Q	-2.06604	-0.264592	0.0422327	0.684025	STUB1	10273	97
98	RZPDp9027A055Q	-2.34582	-0.264462	0.0215949	0.649543	COPZ1	22818	98
99	RZPDp9027O2416Q	-2.40793	-0.264414	0.018468	0.657987	TANGO2	128989	99
100	RZPDp9027K0112Q	-2.40611	-0.263736	0.0185538	0.638283	YY1	7528	100
101	RZPDp9027J063Q	-2.30921	-0.262679	0.0236503	0.638283	LRIG1	26018	101
102	RZPDp9027M1610Q	-2.05674	-0.262238	0.0431433	0.617875	TSC22D1	8848	102
103	RZPDp9027C117Q	-2.06246	-0.26217	0.0425809	0.633357	SPTLC1	10558	103
104	RZPDp9027C074Q	-2.56555	-0.261278	0.0122705	0.632653	PFKM	5213	104
105	RZPDp9027A249Q	-2.09952	-0.260781	0.0390908	0.672414	POLR2D	5433	105
106	RZPDp9028I234Q	-2.0554	-0.25928	0.0432755	0.596763	SDHA	6389	106
107	RZPDp9027F1516Q	-2.39472	-0.258009	0.0190973	0.649543	RPL37	6167	107
108	RZPDp9027E243Q	-2.12404	-0.256269	0.0369196	0.647431	HDAC2	3066	108
109	RZPDp9027C2413Q	-2.45197	-0.256223	0.0165029	0.646024	SAE1	10055	109
110	RZPDp9027B224Q	-2.33	-0.253253	0.0224627	0.65095	HBA1	3039	110
111	RZPDp9027M1714Q	-2.88085	-0.251645	0.00515158	0.653765	ARID1B	57492	111
112	RZPDp9027E204Q	-2.49944	-0.249219	0.0145961	0.663617	QTRT1	81890	112
113	RZPDp9027I0414Q	-2.09805	-0.24879	0.0392241	0.598874	THOC3	84321	113
114	RZPDp9027A1117Q	-2.20132	-0.248775	0.0307482	0.636875	IP6K2	51447	114
115	RZPDp9027I049Q	-2.03048	-0.248706	0.0458061	0.615764	CSDE1	7812	115
116	RZPDp9027B118Q	-2.19687	-0.248268	0.0310778	0.634764	ID2	3398	116
117	RZPDp9028A082Q	-2.32228	-0.248234	0.0228976	0.70936	CAPN2	824	117
118	RZPDp9028M114Q	-2.14926	-0.247777	0.0347969	0.611893	DUS1L	64118	118
119	RZPDp9027I1514Q	-2.06504	-0.246857	0.0423302	0.605208	MRPS24	64951	119
120	RZPDp9027E2414Q	-2.86261	-0.246697	0.00542643	0.695989	SUMF2	25870	120
121	RZPDp9027E2410Q	-2.344	-0.246692	0.0216932	0.651654	RIC3	79608	121
122	RZPDp9027E121Q	-2.21128	-0.246657	0.0300231	0.676988	WASHC1	100287171	122
123	RZPDp9027E178Q	-2.23377	-0.246391	0.0284395	0.636875	ASAP3	55616	123
124	RZPDp9028M222Q	-2.1193	-0.245109	0.0373309	0.623505	SCNN1A	6337	124
125	RZPDp9027F1913Q	-3.21277	-0.244543	0.0019291	0.688951	PATZ1	23598	125
126	RZPDp9027N2414Q	-3.34501	-0.243802	0.00128037	0.70936	NECTIN2	5819	126
127	RZPDp9027A0514Q	-2.85967	-0.242259	0.00547193	0.679099	EFL1	79631	127
128	RZPDp9027O1014Q	-2.19265	-0.241885	0.0313925	0.68684	PRMT6	55170	128
129	RZPDp9027B207Q	-2.29741	-0.24185	0.0243489	0.65095	CCT6A	908	129
130	RZPDp9027C191Q	-2.04881	-0.241747	0.043933	0.608023	TASOR	23272	130
131	RZPDp9027E165Q	-2.1338	-0.241032	0.0360854	0.617875	SFPQ	6421	131
132	RZPDp9027M085Q	-2.08262	-0.239768	0.0406509	0.676988	PPP2R1A	5518	132
133	RZPDp9027B124Q	-2.08769	-0.23923	0.040177	0.628431	PPP5C	5536	133
134	RZPDp9027E1216Q	-2.36255	-0.239121	0.0207093	0.640394	ANKIB1	54467	134
135	RZPDp9027E102Q	-2.01426	-0.238925	0.0475213	0.652357	ING4	51147	135
136	RZPDp9027M1011Q	-2.1981	-0.238053	0.0309864	0.623505	A2M	2	136
137	RZPDp9027N1113Q	-2.03456	-0.236922	0.0453833	0.622801	HSP90B1	7184	137
138	RZPDp9027B1213Q	-2.07206	-0.236406	0.0416521	0.661858	DDR1	780	138
139	RZPDp9027C148Q	-2.0813	-0.23634	0.0407748	0.644616	METRNL	284207	139
140	RZPDp9027N168Q	-2.65179	-0.236279	0.00974086	0.680859	NUMA1	4926	140
141	RZPDp9027A1115Q	-2.01018	-0.235193	0.0479605	0.636875	LDHA	3939	141
142	RZPDp9027M195Q	-2.20353	-0.234656	0.0305864	0.670654	ESYT1	23344	142
143	RZPDp9027J0713Q	-2.25515	-0.232381	0.0270023	0.643913	PSIP1	11168	143
144	RZPDp9027M0911Q	-2.11347	-0.231807	0.0378421	0.621393	CHD8	57680	144
145	RZPDp9027J184Q	-2.64854	-0.230839	0.00982709	0.677692	MIR1915HG	399726	145
146	RZPDp9027E2211Q	-2.13548	-0.229692	0.0359434	0.637579	GALE	2582	146
147	RZPDp9028B081Q	-2.07191	-0.227526	0.0416668	0.644265	ULK1	8408	147
148	RZPDp9027C174Q	-2.02936	-0.226306	0.0459231	0.645672	EEF1A1	1915	148
149	RZPDp9027B2414Q	-2.53039	-0.225937	0.0134619	0.679099	ZFP1	162239	149
150	RZPDp9027O0213Q	-2.10691	-0.225929	0.0384248	0.610837	POR	5447	150
151	RZPDp9027E074Q	-3.26683	-0.22552	0.00163348	0.700211	RPL22	6146	151
152	RZPDp9027B2210Q	-2.3992	-0.225338	0.0188816	0.651654	ABHD16A	7920	152
153	RZPDp9027B1412Q	-2.03689	-0.224289	0.045144	0.646728	FCGRT	2217	153
154	RZPDp9027M164Q	-2.07656	-0.223482	0.0412226	0.637579	TCF4	6925	154
155	RZPDp9027O0914Q	-1.99491	-0.222501	0.0496384	0.669951	TIMM29	90580	155
156	RZPDp9027E235Q	-2.41199	-0.222266	0.0182787	0.660802	MEST	4232	156
157	RZPDp9027O0614Q	-2.27851	-0.221157	0.0255056	0.664321	ARF1	375	157
158	RZPDp9027B1214Q	-2.23586	-0.220508	0.0282959	0.723786	MINK1	50488	158
159	RZPDp9027B1811Q	-2.05507	-0.22024	0.0433085	0.624208	C18orf32	497661	159
160	RZPDp9027A2317Q	-2.05912	-0.219107	0.042909	0.632653	LRRC4B	94030	160
161	RZPDp9027N085Q	-2.35252	-0.217214	0.021236	0.658691	TIMM10B	26515	161
162	RZPDp9028C1220Q	-2.60319	-0.216977	0.0111011	0.638987	RASSF1	11186	162
163	RZPDp9027K2419Q	-2.28998	-0.215866	0.0247982	0.636875	MLST8	64223	163
164	RZPDp9027N1311Q	-2.21402	-0.212202	0.0298256	0.649543	SYNE2	23224	164
165	RZPDp9027B1813Q	-2.12577	-0.211209	0.0367708	0.605911	YES1	7525	165
166	RZPDp9027I0916Q	-2.03371	-0.210846	0.0454719	0.625616	HLA-B	3106	166
167	RZPDp9027E2116Q	-2.0078	-0.210534	0.0482195	0.627727	PDSS2	57107	167
168	RZPDp9027I0614Q	-2.39997	-0.209997	0.0188448	0.627727	IMPDH2	3615	168
169	RZPDp9027A1613Q	-2.03112	-0.208774	0.0457399	0.602393	PLXNB1	5364	169
170	RZPDp9027B214Q	-2.53493	-0.208332	0.0133025	0.655172	GCN1	10985	170
171	RZPDp9027O2418Q	-2.09334	-0.206168	0.0396551	0.623856	SEMA3F	6405	171
172	RZPDp9027C2414Q	-2.37937	-0.205593	0.0198521	0.660099	GPM6A	2823	172
173	RZPDp9027N1214Q	-2.18206	-0.204458	0.0321952	0.673469	CCT3	7203	173
174	RZPDp9027E246Q	-2.25468	-0.203817	0.0270334	0.654469	SAC3D1	29901	174
175	RZPDp9027M2412Q	-2.01526	-0.202891	0.0474132	0.629134	TXN2	25828	175
176	RZPDp9027F2011Q	-2.10398	-0.201031	0.0386877	0.687192	WDCP	80304	176
177	RZPDp9027J0815Q	-2.12567	-0.19986	0.0367796	0.621393	NDRG1	10397	177
178	RZPDp9027C0812Q	-2.45763	-0.19974	0.0162643	0.649543	FBRS	64319	178
179	RZPDp9028I235Q	-2.0737	-0.199114	0.0414949	0.631949	DNAI3	126820	179
180	RZPDp9027K2313Q	-2.19012	-0.197857	0.0315831	0.64532	RPS4X	6191	180
181	RZPDp9027M044Q	-2.19431	-0.196324	0.0312682	0.642505	ZC3H7A	29066	181
182	RZPDp9027F0613Q	-2.14738	-0.195571	0.0349509	0.619986	UCHL1	7345	182
183	RZPDp9027G1114Q	-2.31394	-0.195007	0.0233755	0.650598	PGD	5226	183
184	RZPDp9027C144Q	-2.06867	-0.189357	0.0419779	0.640394	VAT1	10493	184
185	RZPDp9027E2018Q	-2.14463	-0.18294	0.0351787	0.652357	PLD3	23646	185
186	RZPDp9027N143Q	-2.01995	-0.181216	0.0469135	0.65658	TUBA1C	84790	186
187	RZPDp9027M2112Q	-2.38917	-0.180621	0.0193669	0.648135	PPIA	5478	187
188	RZPDp9027N1213Q	-2.12758	-0.18015	0.0366147	0.641098	VPS35	55737	188
189	RZPDp9027F1811Q	-2.02596	-0.179855	0.0462792	0.650246	TF	7018	189
190	RZPDp9027O194Q	-2.21095	-0.179587	0.0300463	0.636875	PRDX4	10549	190
191	RZPDp9027B2017Q	-2.08603	-0.178381	0.0403313	0.665376	ACTR1A	10121	191
192	RZPDp9027I124Q	-2.05489	-0.177096	0.0433265	0.631246	HEXA	3073	192
193	RZPDp9027C199Q	-2.04241	-0.175813	0.0445793	0.613652	SEC13	6396	193
194	RZPDp9027H176Q	-2.00917	-0.171685	0.0480699	0.631246	HSD17B10	3028	194
195	RZPDp9027F068Q	-2.01139	-0.171415	0.0478305	0.624912	PRRC2C	23215	195
196	RZPDp9027E0814Q	-2.02599	-0.171246	0.0462761	0.670303	ELMO1	9844	196
197	RZPDp9027J1811Q	-2.04692	-0.166663	0.0441235	0.621393	HAX1	10456	197
198	RZPDp9027N0611Q	-2.07521	-0.163493	0.0413509	0.641802	CYFIP2	26999	198
199	RZPDp9027I069Q	-2.24011	-0.163358	0.028006	0.657987	HSPA1B	3304	199
200	RZPDp9027F0515Q	-2.00823	-0.160898	0.0481727	0.63969	GSN	2934	200
201	RZPDp9027N089Q	-2.05826	-0.155889	0.0429939	0.630542	MAPK3	5595	201
202	RZPDp9027F237Q	-2.07103	-0.151777	0.0417511	0.622801	PSMA3	5684	202
203	RZPDp9027J089Q	-2.14155	-0.145223	0.0354341	0.638987	CMTR1	23070	203
204	RZPDp9027O2313Q	-2.00294	-0.140244	0.0487496	0.657987	NSUN2	54888	204
205	RZPDp9027B1113Q	2.08183	0.158719	0.0407246	0.611541	SRI	6717	205
206	RZPDp9027K049Q	2.15268	0.167503	0.0345174	0.618578	HINFP	25988	206
207	RZPDp9027O164Q	1.99409	0.170491	0.0497299	0.634061	POLR2G	5436	207
208	RZPDp9027G162Q	2.19509	0.173281	0.0312104	0.648839	CENPB	1059	208
209	RZPDp9027D212Q	2.02619	0.176011	0.0462552	0.626319	JMJD1C	221037	209
210	RZPDp9027O0417Q	2.24675	0.177309	0.0275593	0.653765	SDHAF2	54949	210
211	RZPDp9027K1514Q	2.04666	0.179946	0.0441496	0.615764	TOMM40	10452	211
212	RZPDp9027H208Q	1.997	0.183606	0.0494051	0.612245	AARS1	16	212
213	RZPDp9027O1615Q	2.12922	0.189893	0.0364748	0.657635	LAMTOR1	55004	213
214	RZPDp9027D0818Q	2.12766	0.195003	0.0366085	0.624208	NME3	4832	214
215	RZPDp9028M082Q	2.17703	0.196396	0.0325828	0.650598	ZNRD2	10534	215
216	RZPDp9027G1618Q	2.27173	0.196929	0.0259325	0.672766	FEN1	2237	216
217	RZPDp9027D2215Q	2.48543	0.201381	0.0151372	0.661858	MCM7	4176	217
218	RZPDp9027K1018Q	2.03263	0.20299	0.0455833	0.617171	DCLK2	166614	218
219	RZPDp9028J173Q	1.99247	0.203116	0.0499108	0.642505	SFTPB	6439	219
220	RZPDp9027L088Q	1.99781	0.206068	0.0493159	0.616467	RETREG2	79137	220
221	RZPDp9027J0317Q	2.50501	0.20709	0.0143856	0.665728	UQCRC1	7384	221
222	RZPDp9027C034Q	2.20123	0.209011	0.030755	0.63969	ZNF112	7771	222
223	RZPDp9028L162Q	2.24985	0.210543	0.0273524	0.636524	NR4A1	3164	223
224	RZPDp9027K044Q	2.47182	0.214154	0.0156798	0.619282	CDC27	996	224
225	RZPDp9028C213Q	2.03891	0.221768	0.044937	0.656228	KDR	3791	225
226	RZPDp9028D225Q	2.38235	0.222793	0.0197033	0.665025	PPP1R14B	26472	226
227	RZPDp9027D0913Q	2.32499	0.22346	0.022744	0.667488	NDUFA10	4705	227
228	RZPDp9027C0410Q	2.80954	0.223561	0.00630466	0.662913	ZNF618	114991	228
229	RZPDp9027O1611Q	2.38994	0.224437	0.0193296	0.657987	CSDC2	27254	229
230	RZPDp9027G0917Q	2.60715	0.224954	0.0109843	0.682618	TAGLN2	8407	230
231	RZPDp9027H2010Q	2.23397	0.226711	0.0284252	0.642505	PRPF6	24148	231
232	RZPDp9027G012Q	2.3239	0.227569	0.0228058	0.643209	HMGB3	3149	232
233	RZPDp9027L0515Q	1.99959	0.228234	0.0491192	0.626319	ELAC2	60528	233
234	RZPDp9027P0513Q	1.99823	0.228769	0.0492688	0.651302	MAGED4B	81557	234
235	RZPDp9027L184Q	2.03852	0.230665	0.0449769	0.641098	FXR2	9513	235
236	RZPDp9028D025Q	2.14419	0.232866	0.0352146	0.646376	KEAP1	9817	236
237	RZPDp9027G0317Q	2.23126	0.236051	0.028612	0.635468	CLNS1A	1207	237
238	RZPDp9027K207Q	2.45631	0.236372	0.0163195	0.655172	SPTAN1	6709	238
239	RZPDp9027C2217Q	2.18628	0.23838	0.0318734	0.660802	ATP5F1D	513	239
240	RZPDp9027P0818Q	2.02808	0.24008	0.0460572	0.610837	FBN3	84467	240
241	RZPDp9027N235Q	2.17422	0.242063	0.0328015	0.661858	RPS25	6230	241
242	RZPDp9028K063Q	2.04875	0.242305	0.0439394	0.625616	TRIM8	81603	242
243	RZPDp9027L0810Q	2.15994	0.242898	0.0339306	0.644616	ENO2	2026	243
244	RZPDp9027C218Q	2.12825	0.243145	0.0365579	0.655876	PAPSS1	9061	244
245	RZPDp9027C1111Q	2.33593	0.246469	0.022134	0.648487	TPM1	7168	245
246	RZPDp9027H0512Q	2.23178	0.248693	0.0285762	0.657987	TMEM9	252839	246
247	RZPDp9027K0320Q	2.11305	0.249625	0.0378798	0.64532	PRKAG1	5571	247
248	RZPDp9028G214Q	1.99395	0.250146	0.0497452	0.64532	MAGI2	9863	248
249	RZPDp9027D0717Q	2.08856	0.250612	0.0400961	0.590429	CDC42BPB	9578	249
250	RZPDp9027H122Q	2.03149	0.253597	0.0457019	0.631949	TRMT13	54482	250
251	RZPDp9027J2217Q	2.07314	0.253987	0.0415489	0.598874	NBPF15	284565	251
252	RZPDp9028O112Q	2.10656	0.254992	0.0384565	0.65658	UBR7	55148	252
253	RZPDp9027G0510Q	2.10896	0.256458	0.038242	0.650246	HMG20A	10363	253
254	RZPDp9027D0910Q	2.00822	0.257672	0.0481729	0.642857	SEPTIN11	55752	254
255	RZPDp9027N0310Q	2.2854	0.25855	0.0250785	0.595355	PPP2R3B	28227	255
256	RZPDp9028N144Q	2.27403	0.258655	0.0257869	0.646728	RING1	6015	256
257	RZPDp9027D1011Q	2.89718	0.258688	0.0049165	0.660099	EPB42	2038	257
258	RZPDp9027H1215Q	2.56538	0.259088	0.0122758	0.667488	DUSP4	1846	258
259	RZPDp9027C041Q	2.3164	0.260257	0.0232334	0.652357	TTYH1	57348	259
260	RZPDp9028B034Q	2.43079	0.262081	0.0174233	0.693174	CYB5R3	1727	260
261	RZPDp9028H227Q	2.1905	0.262412	0.0315542	0.622801	PKM	5315	261
262	RZPDp9028P214Q	2.0516	0.26284	0.0436537	0.666784	SH3GLB2	56904	262
263	RZPDp9027K212Q	2.31755	0.26427	0.0231677	0.63969	EIF4EBP1	1978	263
264	RZPDp9027O0416Q	2.92848	0.265086	0.00449322	0.671358	ZSWIM6	57688	264
265	RZPDp9028C022Q	2.06746	0.266429	0.0420953	0.624912	ARHGAP35	2909	265
266	RZPDp9027H1417Q	2.17472	0.266974	0.0327623	0.636875	ADD2	119	266
267	RZPDp9027F034Q	3.23879	0.267559	0.00178108	0.727305	CSNK1E	1454	267
268	RZPDp9027L1813Q	2.16132	0.268316	0.0338199	0.616467	COPS7A	50813	268
269	RZPDp9028E015Q	2.13887	0.272775	0.0356578	0.623505	PPP6R2	9701	269
270	RZPDp9027O133Q	2.38773	0.272843	0.0194375	0.648135	DISP3	57540	270
271	RZPDp9028C102Q	2.36097	0.274196	0.0207915	0.676636	ISYNA1	51477	271
272	RZPDp9027O0917Q	2.28286	0.275249	0.0252355	0.603096	IK	3550	272
273	RZPDp9027M0117Q	2.05244	0.276271	0.0435705	0.642153	CTNND2	1501	273
274	RZPDp9028L223Q	2.76309	0.276931	0.00717851	0.638283	NEURL4	84461	274
275	RZPDp9027L1319Q	2.05262	0.27741	0.0435524	0.613652	PPP1R9B	84687	275
276	RZPDp9027N0511Q	2.03269	0.278068	0.0455771	0.62069	NDRG1	10397	276
277	RZPDp9027F0717Q	2.60776	0.279564	0.0109663	0.659395	SLC22A17	51310	277
278	RZPDp9027H148Q	2.0182	0.280875	0.0470998	0.638987	PES1	23481	278
279	RZPDp9027N1510Q	2.40614	0.281179	0.0185525	0.668191	MEN1	4221	279
280	RZPDp9027D1015Q	2.46162	0.281784	0.0160978	0.67734	SRRM2	23524	280
281	RZPDp9027L202Q	2.03718	0.28197	0.0451139	0.614356	GEMIN4	50628	281
282	RZPDp9028F165Q	2.41646	0.282087	0.0180722	0.690711	ACTG1	71	282
283	RZPDp9027C156Q	2.23307	0.28359	0.0284877	0.616467	FARP1	10160	283
284	RZPDp9028P2015Q	2.61818	0.283979	0.0106644	0.646728	GORASP1	64689	284
285	RZPDp9028G152Q	2.18408	0.286467	0.0320412	0.676636	ETV4	2118	285
286	RZPDp9027O092Q	3.03893	0.286842	0.00325441	0.688951	MEAK7	57707	286
287	RZPDp9027H1112Q	2.22386	0.286933	0.0291279	0.655172	TMX2	51075	287
288	RZPDp9027K2117Q	2.21663	0.28871	0.0296391	0.624208	GPX4	2879	288
289	RZPDp9028O211Q	2.57703	0.28998	0.0119024	0.648839	CPSF1	29894	289
290	RZPDp9028M0615Q	2.30412	0.290228	0.0239497	0.619282	TMEM134	80194	290
291	RZPDp9027H1611Q	2.44858	0.291119	0.016647	0.633357	WBP11	51729	291
292	RZPDp9027O087Q	2.16397	0.292854	0.0336084	0.646376	CCAR2	57805	292
293	RZPDp9027K035Q	2.52848	0.295095	0.0135295	0.665376	RRM1	6240	293
294	RZPDp9028F0220Q	2.33442	0.296057	0.0222174	0.638283	ACAP1	9744	294
295	RZPDp9027B0917Q	2.32402	0.298365	0.0227988	0.64532	NDRG2	57447	295
296	RZPDp9028N1314Q	2.03283	0.299229	0.0455628	0.616467	CD68	968	296
297	RZPDp9028O1518Q	2.02335	0.301568	0.046554	0.624208	PGAM1	5223	297
298	RZPDp9027L1118Q	2.32059	0.303335	0.0229934	0.638283	MTCH1	23787	298
299	RZPDp9027B1917Q	2.4029	0.304768	0.0187053	0.619282	ZNF133	7692	299
300	RZPDp9028D174Q	2.34629	0.307764	0.0215695	0.659395	SSU72	29101	300
301	RZPDp9027A2019Q	1.99588	0.313708	0.04953	0.612949	WDR18	57418	301
302	RZPDp9027K1512Q	2.18679	0.314972	0.0318349	0.617171	DDX3X	1654	302
303	RZPDp9028L0812Q	2.13714	0.315067	0.0358037	0.65095	HNRNPR	10236	303
304	RZPDp9028P2216Q	2.24321	0.315097	0.0277966	0.643209	ARHGAP45	23526	304
305	RZPDp9027P122Q	2.16855	0.315571	0.0332459	0.611541	MEIS3	56917	305
306	RZPDp9028O1621Q	2.76868	0.320416	0.00706769	0.675581	DISC1	27185	306
307	RZPDp9028F2020Q	2.18585	0.321415	0.0319063	0.6038	UHRF2	115426	307
308	RZPDp9027O2419Q	2.25465	0.323076	0.0270352	0.649543	ARHGAP33	115703	308
309	RZPDp9027L2115Q	2.43454	0.32315	0.0172571	0.627023	TCF19	6941	309
310	RZPDp9027D235Q	2.88585	0.325097	0.00507849	0.659395	FHIP1B	84067	310
311	RZPDp9027B1817Q	2.21979	0.325636	0.0294147	0.646728	NSFL1C	55968	311
312	RZPDp9027K1518Q	2.00814	0.325935	0.0481815	0.615764	CHRNB2	1141	312
313	RZPDp9028K074Q	2.03315	0.327636	0.0455298	0.632301	EEF1A1	1915	313
314	RZPDp9028B1320Q	2.22835	0.330602	0.0288143	0.603096	NISCH	11188	314
315	RZPDp9028F0315Q	2.13991	0.330638	0.0355715	0.634764	RGL2	5863	315
316	RZPDp9028O075Q	2.199	0.333384	0.03092	0.619986	EEF1A1	1915	316
317	RZPDp9028F112Q	2.94565	0.33359	0.00427567	0.675229	NCOA7	135112	317
318	RZPDp9028L123Q	2.14672	0.33575	0.0350058	0.621393	IGHV3-21	28424	318
319	RZPDp9027H242Q	2.21125	0.339391	0.0300251	0.636524	HEXA	3073	319
320	RZPDp9028D085Q	2.82775	0.340192	0.00598958	0.710767	KAT8	84148	320
321	RZPDp9027J0912Q	2.18545	0.34134	0.0319365	0.648487	GSTA4	2941	321
322	RZPDp9028C0814Q	2.99498	0.341903	0.00370344	0.6981	DDOST	1650	322
323	RZPDp9028L0520Q	2.26183	0.342296	0.0265663	0.634764	EHMT1	79813	323
324	RZPDp9027I1917Q	2.01085	0.345564	0.0478888	0.63969	FUBP1	8880	324
325	RZPDp9027L119Q	2.1773	0.345847	0.0325624	0.644265	NINL	22981	325
326	RZPDp9028F014Q	2.9023	0.346532	0.00484483	0.694581	EVPL	2125	326
327	RZPDp9028D233Q	2.41629	0.349139	0.0180797	0.615764	SPARC	6678	327
328	RZPDp9027K1212Q	2.06194	0.354104	0.0426324	0.6038	YJU2	55702	328
329	RZPDp9027L1616Q	2.41063	0.354385	0.018342	0.635468	BOC	91653	329
330	RZPDp9027F112Q	2.03826	0.357388	0.0450028	0.627375	EXT2	2132	330
331	RZPDp9027J2119Q	2.57805	0.358345	0.0118701	0.636172	DNER	92737	331
332	RZPDp9027L1013Q	3.255	0.358942	0.00169431	0.731879	MAU2	23383	332
333	RZPDp9028H061Q	2.63749	0.362005	0.0101245	0.680155	SFTPB	6439	333
334	RZPDp9028H083Q	2.40946	0.36307	0.0183967	0.631949	PRSS8	5652	334
335	RZPDp9028P225Q	2.07924	0.364513	0.0409691	0.649543	ZNF142	7701	335
336	RZPDp9027C1515Q	3.24811	0.365231	0.00173068	0.725194	NDUFA10	4705	336
337	RZPDp9028P051Q	2.36891	0.370636	0.0203813	0.642153	DEPDC5	9681	337
338	RZPDp9027L099Q	2.15964	0.370885	0.0339545	0.627727	CENPH	64946	338
339	RZPDp9027P023Q	2.07215	0.371237	0.041644	0.65095	SSBP4	170463	339
340	RZPDp9027L122Q	2.37057	0.371471	0.0202967	0.669951	TMEM222	84065	340
341	RZPDp9027P057Q	2.4308	0.374701	0.0174228	0.679451	TRAPPC4	51399	341
342	RZPDp9027E1417Q	2.00922	0.379295	0.0480649	0.614356	HID1	283987	342
343	RZPDp9027P0519Q	2.0555	0.380405	0.0432661	0.606615	SNRNP200	23020	343
344	RZPDp9027C0917Q	2.26123	0.380617	0.0266055	0.702674	TRAPPC12	51112	344
345	RZPDp9027I1818Q	2.14085	0.383149	0.0354929	0.581281	ARPP21	10777	345
346	RZPDp9028H045Q	2.4426	0.38688	0.0169045	0.657987	RRBP1	6238	346
347	RZPDp9028H082Q	2.39673	0.389045	0.0190002	0.640042	FBLN2	2199	347
348	RZPDp9027H1014Q	2.51301	0.389177	0.0140887	0.662913	RRM2	6241	348
349	RZPDp9028E0114Q	2.29739	0.38928	0.0243503	0.650246	ENO1	2023	349
350	RZPDp9027M2419Q	2.40126	0.392175	0.0187834	0.633357	SBF1	6305	350
351	RZPDp9028H207Q	2.053	0.398524	0.0435143	0.596763	CAD	790	351
352	RZPDp9027P1210Q	2.44833	0.40697	0.0166577	0.628431	MAPRE1	22919	352
353	RZPDp9027B011Q	2.11617	0.409643	0.0376051	0.627727	RPA1	6117	353
354	RZPDp9028P065Q	2.66672	0.428642	0.00935461	0.672062	TUBB	203071	354
355	RZPDp9027N2218Q	2.2287	0.432719	0.0287899	0.607319	GCN1	10985	355
356	RZPDp9028F125Q	2.47465	0.435453	0.0155654	0.641098	TELO2	9894	356
357	RZPDp9027O066Q	2.06307	0.443115	0.0425214	0.64145	RNF10	9921	357
358	RZPDp9027H0518Q	2.70818	0.444224	0.0083538	0.68121	ELMO2	63916	358
359	RZPDp9028A1515Q	2.37499	0.452345	0.0200722	0.63969	CDK9	1025	359
360	RZPDp9028D117Q	2.00539	0.455981	0.0484818	0.619986	AHSA1	10598	360
361	RZPDp9028O2116Q	2.62479	0.459364	0.0104766	0.667136	PRKD2	25865	361
362	RZPDp9028H054Q	2.917	0.467105	0.00464437	0.667136	SH3GL1	6455	362
363	RZPDp9028M0918Q	2.2054	0.469851	0.0304492	0.652357	EXOSC7	23016	363
364	RZPDp9027J1916Q	2.68762	0.487422	0.00883721	0.665025	ALG3	10195	364
365	RZPDp9027D181Q	2.13839	0.498305	0.0356988	0.615764	NFIX	4784	365
366	RZPDp9028G195Q	3.2129	0.508452	0.00192835	0.728008	NPC2	10577	366
367	RZPDp9027K2018Q	2.11242	0.541645	0.0379346	0.624912	PRKRA	8575	367
368	RZPDp9028G1212Q	2.06587	0.547621	0.0422493	0.635468	GMIP	51291	368
369	RZPDp9028D221Q	2.8564	0.55609	0.00552297	0.699507	ALG12	79087	369
370	RZPDp9028P1816Q	2.16843	0.619114	0.0332549	0.647431	STAT5A	6776	370
371	RZPDp9028L2213Q	2.99714	0.643865	0.00368013	0.709008	PPP2R1A	5518	371
372	RZPDp9027O0115Q	3.43523	0.684496	0.000962388	0.707952	OTUD1	220213	372
373	RZPDp9027G041Q	2.4025	0.815213	0.0187246	0.677692	TACC2	10579	373

## Sheet: f_sorted-dm-pV
index_sorted	name	statistic	dm	p.value	AUC	Gene	Gene.ID	index_sorted
1	RZPDp9027G128Q	-2.47317	-0.765811	0.0166321	0.646552	CCNL2	81669	1
2	RZPDp9027M0719Q	-3.50933	-0.704865	0.000925263	0.761936	DDX11	1663	2
3	RZPDp9028I0312Q	-2.2521	-0.677929	0.0284832	0.663793	LCK	3932	3
4	RZPDp9028E152Q	-2.21516	-0.659143	0.0310691	0.626658	TLE2	7089	4
5	RZPDp9028P022Q	-3.38335	-0.610528	0.00135319	0.766578	RPS2	6187	5
6	RZPDp9027L1617Q	-2.24013	-0.586472	0.029299	0.745358	CDC37	11140	6
7	RZPDp9027A1518Q	-3.38045	-0.585465	0.00136495	0.781167	GSTK1	373156	7
8	RZPDp9028E033Q	-2.65195	-0.568532	0.0105333	0.712865	PTK7	5754	8
9	RZPDp9028P183Q	-3.108	-0.565094	0.00302649	0.732759	N4BP3	23138	9
10	RZPDp9027K245Q	-3.56741	-0.563756	0.000774687	0.759284	KIF2C	11004	10
11	RZPDp9028I032Q	-2.6846	-0.560804	0.00967049	0.676393	ANXA6	309	11
12	RZPDp9028A1621Q	-2.87545	-0.551099	0.00579779	0.70557	TGFB1	7040	12
13	RZPDp9027A0214Q	-2.65861	-0.54465	0.0103517	0.688992	OPTN	10133	13
14	RZPDp9028I0211Q	-2.61383	-0.526157	0.011629	0.662467	ADGRE5	976	14
15	RZPDp9027K1212Q	-2.51798	-0.52004	0.0148592	0.687666	YJU2	55702	15
16	RZPDp9027E1918Q	-2.9137	-0.519986	0.00522008	0.692308	CTBP2	1488	16
17	RZPDp9028G032Q	-2.95671	-0.510087	0.00463461	0.720159	AEBP1	165	17
18	RZPDp9027H046Q	-2.63769	-0.496063	0.0109315	0.687003	H1-0	3005	18
19	RZPDp9027L152Q	-2.9673	-0.495958	0.00450021	0.721485	FBXW4	6468	19
20	RZPDp9027N2119Q	-2.91681	-0.485971	0.0051756	0.683687	ODC1	4953	20
21	RZPDp9028E153Q	-2.75363	-0.483562	0.00805567	0.732759	NPM1	4869	21
22	RZPDp9027C0917Q	-2.95468	-0.474073	0.00466089	0.76061	TRAPPC12	51112	22
23	RZPDp9027E0712Q	-3.09594	-0.473234	0.00313238	0.710212	FAM209B	388799	23
24	RZPDp9027E1910Q	-2.50349	-0.472288	0.0154129	0.668435	USP6NL	9712	24
25	RZPDp9027A182Q	-2.60984	-0.468174	0.0117495	0.733422	PIGK	10026	25
26	RZPDp9027M0318Q	-2.2845	-0.46418	0.0263738	0.676393	GPR89A	653519	26
27	RZPDp9027M2219Q	-2.27866	-0.459475	0.0267437	0.681034	ENO2	2026	27
28	RZPDp9027M1916Q	-2.52404	-0.456186	0.0146332	0.719496	RACK1	10399	28
29	RZPDp9028H162Q	-2.85498	-0.451873	0.00613072	0.718833	EDC4	23644	29
30	RZPDp9028G195Q	-3.05184	-0.43883	0.00355006	0.726127	NPC2	10577	30
31	RZPDp9027I0318Q	-2.45495	-0.43487	0.017406	0.667772	RPL37A	6168	31
32	RZPDp9027N0515Q	-2.87343	-0.427337	0.00582981	0.680371	MAZ	4150	32
33	RZPDp9027I1517Q	-3.22161	-0.426413	0.0021809	0.713528	NOL3	8996	33
34	RZPDp9027B0514Q	-2.19217	-0.417837	0.0327806	0.669098	GSTM3	2947	34
35	RZPDp9027H043Q	-2.86319	-0.41621	0.00599515	0.706897	HMGXB4	10042	35
36	RZPDp9027M0319Q	-2.74737	-0.414375	0.00819134	0.715517	MRPL28	10573	36
37	RZPDp9027E0718Q	-2.43762	-0.413377	0.0181722	0.692308	SF3B4	10262	37
38	RZPDp9027D177Q	-2.29751	-0.41158	0.0255668	0.68634	ALB	213	38
39	RZPDp9028A1515Q	-2.38429	-0.41111	0.0207239	0.665119	CDK9	1025	39
40	RZPDp9027E1919Q	-2.64761	-0.408718	0.010653	0.692971	CPNE6	9362	40
41	RZPDp9027I0320Q	-2.19872	-0.407697	0.0322843	0.6187	FXYD6	53826	41
42	RZPDp9028M102Q	-3.07052	-0.407215	0.00336719	0.708223	PTP4A3	11156	42
43	RZPDp9027K0519Q	-2.13745	-0.404753	0.0371932	0.655172	NCKAP1L	3071	43
44	RZPDp9028M152Q	-2.88405	-0.39528	0.00566297	0.71817	FBXO44	93611	44
45	RZPDp9027A1519Q	-3.01204	-0.393772	0.00397125	0.720159	RDH11	51109	45
46	RZPDp9027H0410Q	-2.67634	-0.392151	0.00988232	0.724138	RPN1	6184	46
47	RZPDp9027L1519Q	-2.26539	-0.39198	0.0276003	0.713528	USP48	84196	47
48	RZPDp9027K082Q	-3.07068	-0.389959	0.00336566	0.755968	KMT2C	58508	48
49	RZPDp9028I152Q	-2.50781	-0.389571	0.015246	0.678382	HSPB1	3315	49
50	RZPDp9027M145Q	-2.03376	-0.388663	0.0469951	0.645889	BRD9	65980	50
51	RZPDp9028O2316Q	-2.5301	-0.387319	0.0144102	0.679708	WDR83	84292	51
52	RZPDp9027K1218Q	-2.69587	-0.385586	0.00938804	0.703581	UPF3A	65110	52
53	RZPDp9028E141Q	-2.30565	-0.38392	0.0250734	0.64191	MMP14	4323	53
54	RZPDp9028E0220Q	-2.17898	-0.383112	0.0337999	0.700265	SAPCD2	89958	54
55	RZPDp9027H0713Q	-2.43857	-0.381299	0.0181294	0.665782	PRKAR1B	5575	55
56	RZPDp9027L1616Q	-2.03061	-0.380921	0.0473254	0.639257	BOC	91653	56
57	RZPDp9027H0414Q	-2.4301	-0.377693	0.0185139	0.692971	TTC1	7265	57
58	RZPDp9028M0615Q	-2.56751	-0.375883	0.0131004	0.692971	TMEM134	80194	58
59	RZPDp9027J2119Q	-2.32779	-0.374517	0.0237731	0.667109	DNER	92737	59
60	RZPDp9027P087Q	-2.94646	-0.374488	0.00476841	0.738064	TECPR1	25851	60
61	RZPDp9027M2419Q	-2.35085	-0.374454	0.0224833	0.679708	SBF1	6305	61
62	RZPDp9027A1515Q	-2.43993	-0.374008	0.0180682	0.667772	GPRIN1	114787	62
63	RZPDp9027I0718Q	-2.70985	-0.373465	0.00904812	0.687666	UBE2I	7329	63
64	RZPDp9027M156Q	-2.63569	-0.373403	0.0109885	0.700265	NME1	4830	64
65	RZPDp9028M024Q	-2.42681	-0.372023	0.0186654	0.665782	CTSD	1509	65
66	RZPDp9027I196Q	-2.49968	-0.371803	0.0155618	0.675066	TLE3	7090	66
67	RZPDp9028J0115Q	-2.20174	-0.371178	0.0320584	0.618037	ARRDC2	27106	67
68	RZPDp9027F044Q	-2.13606	-0.369474	0.0373118	0.643236	DDX42	11325	68
69	RZPDp9028G152Q	-2.75918	-0.369418	0.00793743	0.714854	ETV4	2118	69
70	RZPDp9027D1613Q	-3.02567	-0.366689	0.00382208	0.750663	YLPM1	56252	70
71	RZPDp9027E072Q	-2.07126	-0.364964	0.0432181	0.619363	EIF3C	8663	71
72	RZPDp9027O1219Q	-2.3012	-0.364182	0.0253421	0.679045	KLC1	3831	72
73	RZPDp9027H1619Q	-2.31401	-0.363784	0.0245749	0.694297	NGLY1	55768	73
74	RZPDp9027H0318Q	-2.70418	-0.363085	0.00918451	0.703581	ADGRB2	576	74
75	RZPDp9028D162Q	-2.39498	-0.361519	0.0201881	0.659814	SIX5	147912	75
76	RZPDp9027E142Q	-2.057	-0.360685	0.0446221	0.624668	EZH2	2146	76
77	RZPDp9027K0419Q	-2.38182	-0.358912	0.0208496	0.655836	CLIC1	1192	77
78	RZPDp9028A0612Q	-2.38434	-0.358181	0.0207212	0.650531	TLE3	7090	78
79	RZPDp9027L0317Q	-2.19522	-0.35613	0.0325485	0.685013	PLCB3	5331	79
80	RZPDp9027D0416Q	-2.74887	-0.355761	0.00815851	0.71618	TCEAL4	79921	80
81	RZPDp9027H1419Q	-2.05027	-0.353514	0.0452985	0.65252	PHF3	23469	81
82	RZPDp9028H242Q	-2.24524	-0.352578	0.0289481	0.687666	RPS15	6209	82
83	RZPDp9028O203Q	-2.11034	-0.352489	0.0395663	0.625995	HNRNPK	3190	83
84	RZPDp9027L035Q	-2.7124	-0.351866	0.00898751	0.694297	LMNB1	4001	84
85	RZPDp9028L052Q	-2.49125	-0.349137	0.015895	0.679045	TLE2	7089	85
86	RZPDp9027I149Q	-2.09101	-0.34892	0.0413372	0.657825	ZNF195	7748	86
87	RZPDp9028E042Q	-2.5177	-0.3486	0.01487	0.68435	ANXA6	309	87
88	RZPDp9027O2419Q	-2.42091	-0.347789	0.0189393	0.685676	ARHGAP33	115703	88
89	RZPDp9027L177Q	-2.83871	-0.346301	0.00640794	0.729443	KIF22	3835	89
90	RZPDp9027M033Q	-2.02382	-0.345626	0.0480432	0.649204	SH3BGRL3	83442	90
91	RZPDp9027A172Q	-2.17527	-0.344056	0.0340914	0.677056	HNRNPK	3190	91
92	RZPDp9027H2410Q	-2.09294	-0.34354	0.0411575	0.634615	CCNL2	81669	92
93	RZPDp9028L203Q	-2.52195	-0.341866	0.014711	0.68634	DST	667	93
94	RZPDp9027M159Q	-2.52165	-0.341799	0.0147219	0.676393	ATP5PD	10476	94
95	RZPDp9027B149Q	-2.44865	-0.341708	0.0176811	0.67374	ADRA2A	150	95
96	RZPDp9027D046Q	-2.53268	-0.340256	0.0143162	0.710212	ZFP36L1	677	96
97	RZPDp9027M0317Q	-2.46839	-0.339742	0.0168322	0.694297	LOC644554	644554	97
98	RZPDp9027L0414Q	-2.37783	-0.33911	0.0210536	0.678382	XRCC1	7515	98
99	RZPDp9027E159Q	-2.4723	-0.338903	0.0166683	0.679708	MAGEF1	64110	99
100	RZPDp9027C1417Q	-2.34502	-0.338415	0.0228034	0.656499	NSG2	51617	100
101	RZPDp9027A134Q	-2.03527	-0.337461	0.0468381	0.649204	NRDC	4898	101
102	RZPDp9027E188Q	-2.24704	-0.336948	0.0288258	0.635279	SPATA5L1	79029	102
103	RZPDp9027I195Q	-2.07629	-0.33529	0.0427322	0.678382	PHC2	1912	103
104	RZPDp9027P0314Q	-2.4897	-0.335007	0.015957	0.735411	WASHC2C	253725	104
105	RZPDp9027D0419Q	-2.25229	-0.332619	0.0284704	0.65252	FIS1	51024	105
106	RZPDp9027M1518Q	-2.37923	-0.332218	0.0209819	0.664456	RYR2	6262	106
107	RZPDp9027D0310Q	-2.02745	-0.331797	0.0476582	0.629973	MIB2	142678	107
108	RZPDp9028G153Q	-2.66759	-0.330939	0.0101116	0.673077	POR	5447	108
109	RZPDp9027J1217Q	-2.38014	-0.329527	0.0209353	0.675066	TRIAP1	51499	109
110	RZPDp9028I142Q	-2.09226	-0.328799	0.0412211	0.622016	GRK2	156	110
111	RZPDp9028O211Q	-3.05188	-0.328135	0.00354969	0.698939	CPSF1	29894	111
112	RZPDp9027E1810Q	-2.10723	-0.326689	0.0398463	0.628647	RFX1	5989	112
113	RZPDp9027K1217Q	-2.27136	-0.326019	0.0272119	0.666446	DVL3	1857	113
114	RZPDp9027L2413Q	-2.08387	-0.323011	0.0420088	0.65252	RPL8	6132	114
115	RZPDp9027K2119Q	-2.42821	-0.322878	0.0186008	0.685676	ZNF627	199692	115
116	RZPDp9027M2410Q	-2.0344	-0.320656	0.0469287	0.675066	CD47	961	116
117	RZPDp9027O076Q	-2.48807	-0.320187	0.0160224	0.674403	PTPRO	5800	117
118	RZPDp9027L207Q	-2.48441	-0.318953	0.0161705	0.68435	DAXX	1616	118
119	RZPDp9028K172Q	-2.31468	-0.317093	0.0245355	0.682361	RREB1	6239	119
120	RZPDp9027P243Q	-2.12885	-0.316541	0.0379322	0.640584	GCOM1	145781	120
121	RZPDp9027M146Q	-2.12487	-0.316463	0.038278	0.651194	MAGED4B	81557	121
122	RZPDp9028N072Q	-3.26076	-0.315989	0.00194517	0.710875	THRA	7067	122
123	RZPDp9027F101Q	-2.41812	-0.314678	0.0190702	0.669761	POMT1	10585	123
124	RZPDp9027P1610Q	-2.06699	-0.314329	0.0436344	0.666446	NSD2	7468	124
125	RZPDp9027M2018Q	-2.0699	-0.313674	0.0433501	0.624005	ANAPC16	119504	125
126	RZPDp9028M0810Q	-2.07714	-0.313515	0.0426505	0.617374	PVRIG	79037	126
127	RZPDp9028H142Q	-2.22495	-0.313151	0.0303643	0.647878	EGFL7	51162	127
128	RZPDp9027N157Q	-2.19844	-0.312719	0.0323056	0.693634	SRM	6723	128
129	RZPDp9027N068Q	-2.1826	-0.312421	0.0335173	0.669761	TTC3	7267	129
130	RZPDp9028F014Q	-2.12769	-0.312213	0.0380328	0.655836	EVPL	2125	130
131	RZPDp9027K243Q	-2.16302	-0.311463	0.0350702	0.651194	MYO9B	4650	131
132	RZPDp9028D152Q	-2.17599	-0.310965	0.0340349	0.666446	SMARCA4	6597	132
133	RZPDp9027I0518Q	-2.24156	-0.310206	0.0292007	0.665782	HSPA1B	3304	133
134	RZPDp9027H0611Q	-2.69968	-0.308046	0.00929417	0.706897	SUPT20H	55578	134
135	RZPDp9028H172Q	-3.4309	-0.306986	0.00117331	0.75	MBD6	114785	135
136	RZPDp9027P2113Q	-2.71184	-0.306295	0.00900062	0.724138	NSFL1C	55968	136
137	RZPDp9027L069Q	-2.55918	-0.305089	0.0133823	0.681698	MPDU1	9526	137
138	RZPDp9028N045Q	-2.24402	-0.304597	0.0290316	0.716844	HNRNPA0	10949	138
139	RZPDp9028A242Q	-2.02047	-0.303649	0.0484004	0.653846	HNRNPA0	10949	139
140	RZPDp9028F165Q	-2.14438	-0.30264	0.0366071	0.687666	ACTG1	71	140
141	RZPDp9027N1315Q	-2.40675	-0.302308	0.0196126	0.671088	PSMB5	5693	141
142	RZPDp9028A174Q	-2.45897	-0.30108	0.0172326	0.676393	HLA-C	3107	142
143	RZPDp9027L184Q	-2.34835	-0.300082	0.0226201	0.675066	FXR2	9513	143
144	RZPDp9027H1015Q	-2.30238	-0.299502	0.0252705	0.669098	CYFIP1	23191	144
145	RZPDp9027E1612Q	-2.20047	-0.298716	0.0321531	0.673077	RPL18A	6142	145
146	RZPDp9027M1619Q	-2.09235	-0.297468	0.0412127	0.648541	EIF4A2	1974	146
147	RZPDp9027P0915Q	-2.56947	-0.296719	0.0130348	0.692308	CUEDC2	79004	147
148	RZPDp9028G205Q	-2.04316	-0.296582	0.0460224	0.642573	ELF3	1999	148
149	RZPDp9027K242Q	-2.24852	-0.296211	0.0287247	0.644562	ENO1	2023	149
150	RZPDp9027L0416Q	-2.2644	-0.294624	0.0276657	0.673077	CELSR1	9620	150
151	RZPDp9028D174Q	-2.06413	-0.294581	0.0439158	0.657825	SSU72	29101	151
152	RZPDp9027A045Q	-2.20058	-0.293488	0.0321452	0.649867	MYCBP2	23077	152
153	RZPDp9027N228Q	-2.2908	-0.293474	0.0259804	0.660477	SRSF1	6426	153
154	RZPDp9027F1212Q	-2.55355	-0.292345	0.0135759	0.681034	MYL6	4637	154
155	RZPDp9027H035Q	-2.0919	-0.291356	0.0412547	0.644562	NARS1	4677	155
156	RZPDp9027B227Q	-2.7182	-0.29091	0.0088506	0.698276	IDH3B	3420	156
157	RZPDp9027D156Q	-2.46689	-0.289761	0.0168953	0.696286	RPL13	6137	157
158	RZPDp9027E0318Q	-2.02302	-0.288096	0.0481279	0.650531	AP1B1	162	158
159	RZPDp9027G154Q	-2.60038	-0.287307	0.0120399	0.658488	ZNF337	26152	159
160	RZPDp9027D0611Q	-2.27227	-0.287185	0.0271536	0.681698	MED4	29079	160
161	RZPDp9027G1218Q	-2.21671	-0.286924	0.0309561	0.600796	EPS8	2059	161
162	RZPDp9027L0514Q	-2.0964	-0.286628	0.0408363	0.649204	DHX16	8449	162
163	RZPDp9027D207Q	-2.30904	-0.286148	0.0248701	0.695623	MYT1L	23040	163
164	RZPDp9027M2211Q	-2.10014	-0.284237	0.0404924	0.657162	PHIP	55023	164
165	RZPDp9027C1516Q	-2.0336	-0.283063	0.0470121	0.623342	DCAF5	8816	165
166	RZPDp9028P163Q	-2.11794	-0.282895	0.0388874	0.633952	CSNK1D	1453	166
167	RZPDp9027H219Q	-2.02771	-0.28282	0.0476303	0.633289	ZNF41	7592	167
168	RZPDp9027K022Q	-2.08283	-0.281962	0.0421074	0.610743	MYO15B	80022	168
169	RZPDp9027F196Q	-2.11261	-0.281272	0.0393618	0.657825	RPS21	6227	169
170	RZPDp9027H1811Q	-2.70258	-0.281257	0.00922337	0.708886	SLA	6503	170
171	RZPDp9027P177Q	-2.94603	-0.278787	0.00477404	0.70557	FAM214B	80256	171
172	RZPDp9028H191Q	-2.6417	-0.278451	0.0108181	0.68634	ITPR3	3710	172
173	RZPDp9028M1621Q	-2.05072	-0.278036	0.0452532	0.656499	AKAP17A	8227	173
174	RZPDp9027J2118Q	-2.01746	-0.277237	0.0487242	0.602122	TALDO1	6888	174
175	RZPDp9027I0319Q	-2.2257	-0.277065	0.0303105	0.666446	TRIO	7204	175
176	RZPDp9028K122Q	-2.35129	-0.276484	0.0224594	0.68634	SAMD4B	55095	176
177	RZPDp9027J226Q	-2.16055	-0.275622	0.0352702	0.648541	CAPZB	832	177
178	RZPDp9027D0319Q	-2.0172	-0.275616	0.0487517	0.67374	PGK1	5230	178
179	RZPDp9027L159Q	-2.24531	-0.274864	0.0289438	0.673077	WDR24	84219	179
180	RZPDp9027N0416Q	-2.68507	-0.274419	0.00965853	0.688329	FKBP15	23307	180
181	RZPDp9027C1111Q	-2.08965	-0.272327	0.0414648	0.724801	TPM1	7168	181
182	RZPDp9027P052Q	-2.01711	-0.271529	0.0487616	0.692971	RRP12	23223	182
183	RZPDp9027H1613Q	-2.10298	-0.269148	0.0402324	0.67374	NONO	4841	183
184	RZPDp9027E1819Q	-2.15841	-0.268993	0.0354445	0.660477	HSD17B10	3028	184
185	RZPDp9028M042Q	-2.09106	-0.268697	0.0413325	0.649204	RTCB	51493	185
186	RZPDp9027P184Q	-2.06881	-0.267081	0.0434563	0.68634	DECR2	26063	186
187	RZPDp9027L1618Q	-2.0822	-0.266387	0.0421676	0.685676	TRAFD1	10906	187
188	RZPDp9027H093Q	-2.05963	-0.264828	0.0443602	0.65252	IRF2BP2	359948	188
189	RZPDp9028F054Q	-2.17967	-0.262591	0.0337456	0.656499	MAP3K11	4296	189
190	RZPDp9027A095Q	-2.24954	-0.261968	0.0286557	0.633952	RPL23	9349	190
191	RZPDp9028M082Q	-2.54084	-0.260749	0.0140226	0.680371	ZNRD2	10534	191
192	RZPDp9027B1517Q	-2.33526	-0.260459	0.0233483	0.685676	NDN	4692	192
193	RZPDp9027A0419Q	-2.23267	-0.260018	0.0298185	0.660477	ZNF738	148203	193
194	RZPDp9027L2419Q	-2.04018	-0.259964	0.0463291	0.691645	NTN4	59277	194
195	RZPDp9027G1219Q	-2.39106	-0.25943	0.0203832	0.712202	DRG1	4733	195
196	RZPDp9027C112Q	-2.25045	-0.258234	0.0285943	0.670424	SMS	6611	196
197	RZPDp9027O0419Q	-2.34074	-0.258089	0.0230406	0.63992	RPS17	6218	197
198	RZPDp9027J065Q	-2.04442	-0.25778	0.0458938	0.650531	KLC2	64837	198
199	RZPDp9027L0519Q	-2.22601	-0.257711	0.0302886	0.647215	EXOC3	11336	199
200	RZPDp9028L162Q	-2.17995	-0.256506	0.0337236	0.669761	NR4A1	3164	200
201	RZPDp9027J0619Q	-2.23335	-0.254381	0.029771	0.685676	HNRNPH1	3187	201
202	RZPDp9027B1814Q	-2.16581	-0.25364	0.0348453	0.688992	FADD	8772	202
203	RZPDp9027M0511Q	-2.3183	-0.250966	0.024323	0.65252	ROBO1	6091	203
204	RZPDp9027M204Q	-2.00637	-0.250648	0.0499314	0.634615	ATP6AP1	537	204
205	RZPDp9027H2010Q	-2.15774	-0.250468	0.0354996	0.68435	PRPF6	24148	205
206	RZPDp9027D066Q	-2.21806	-0.247927	0.0308586	0.665119	PGD	5226	206
207	RZPDp9027P2212Q	-2.06462	-0.247635	0.0438669	0.619363	PRPF8	10594	207
208	RZPDp9028P162Q	-2.16701	-0.245357	0.0347484	0.657825	FN1	2335	208
209	RZPDp9027A035Q	-2.07158	-0.245213	0.043187	0.675066	AP2M1	1173	209
210	RZPDp9027B1717Q	-2.20133	-0.245128	0.0320887	0.69695	LOC102724852	102724852	210
211	RZPDp9027F0411Q	-2.35434	-0.243177	0.0222934	0.708223	SSBP3	23648	211
212	RZPDp9027N1919Q	-2.022	-0.242076	0.0482373	0.635942	PSME1	5720	212
213	RZPDp9027P209Q	-2.33858	-0.240899	0.0231615	0.659814	DZIP1	22873	213
214	RZPDp9028B165Q	-2.12578	-0.239725	0.0381986	0.643899	CROCC	9696	214
215	RZPDp9027J224Q	-2.16388	-0.239528	0.0350005	0.655172	SLC25A6	293	215
216	RZPDp9027B176Q	-2.23452	-0.239487	0.0296886	0.658488	LAMTOR2	28956	216
217	RZPDp9028D031Q	-2.09724	-0.238363	0.0407588	0.628647	MVP	9961	217
218	RZPDp9027P084Q	-2.06689	-0.237594	0.0436442	0.656499	KIF5B	3799	218
219	RZPDp9027D053Q	-2.29793	-0.236949	0.0255414	0.690318	HSPD1	3329	219
220	RZPDp9027I1217Q	-2.08821	-0.236917	0.0415992	0.623342	CNN3	1266	220
221	RZPDp9028E024Q	-2.03437	-0.233275	0.0469316	0.671088	PLXNB2	23654	221
222	RZPDp9027E1811Q	-2.15108	-0.227933	0.0360479	0.602122	ARFGAP2	84364	222
223	RZPDp9027H065Q	-2.04643	-0.226845	0.0456884	0.646552	SULT1A3	6818	223
224	RZPDp9028F183Q	-2.49118	-0.224198	0.0158977	0.679708	SIRT7	51547	224
225	RZPDp9027H034Q	-2.02122	-0.22083	0.0483199	0.647878	GAPDH	2597	225
226	RZPDp9027G172Q	-2.01048	-0.218004	0.0494814	0.640584	TTC9B	148014	226
227	RZPDp9028O092Q	-2.38613	-0.217304	0.0206309	0.706233	PTPRF	5792	227
228	RZPDp9027J075Q	-2.01208	-0.215815	0.049306	0.657162	CYB5R4	51167	228
229	RZPDp9027K0413Q	-2.07599	-0.20645	0.0427614	0.625332	IDH3B	3420	229
230	RZPDp9027D087Q	-2.0233	-0.206031	0.0480986	0.637268	FMNL2	114793	230
231	RZPDp9027D1417Q	-2.29891	-0.20564	0.0254815	0.674403	HSPA5	3309	231
232	RZPDp9027F0815Q	-2.20848	-0.205633	0.0315582	0.787135	MDK	4192	232
233	RZPDp9027G1211Q	-2.00942	-0.205177	0.0495973	0.645889	SETD3	84193	233
234	RZPDp9028N093Q	-2.07807	-0.205115	0.0425617	0.647215	ACTN4	81	234
235	RZPDp9027E2412Q	-2.23108	-0.203083	0.0299303	0.679708	GPATCH3	63906	235
236	RZPDp9028C031Q	-2.03221	-0.196877	0.0471569	0.66313	GLG1	2734	236
237	RZPDp9027C2217Q	-2.02397	-0.188224	0.0480274	0.670424	ATP5F1D	513	237
238	RZPDp9027B0818Q	-2.24655	-0.184187	0.0288587	0.669761	PPP1R21	129285	238
239	RZPDp9027J217Q	-2.16519	-0.179875	0.0348947	0.706897	RAB14	51552	239
240	RZPDp9027D2215Q	2.21671	0.137054	0.0309563	0.662467	MCM7	4176	240
241	RZPDp9027G216Q	2.11053	0.1654	0.0395488	0.621353	ZNF799	90576	241
242	RZPDp9027G204Q	2.19092	0.169752	0.0328764	0.642573	RFNG	5986	242
243	RZPDp9027G153Q	2.05563	0.175708	0.0447588	0.637931	EIF3L	51386	243
244	RZPDp9027N064Q	2.21201	0.17648	0.0312986	0.644562	SIRT2	22933	244
245	RZPDp9027C236Q	2.58128	0.17987	0.0126461	0.65252	HINFP	25988	245
246	RZPDp9027J189Q	2.25376	0.184628	0.0283712	0.661804	HID1	283987	246
247	RZPDp9027N0916Q	2.38958	0.186734	0.020457	0.672414	IGSF8	93185	247
248	RZPDp9027K1810Q	2.07054	0.186896	0.0432881	0.649204	SARS1	6301	248
249	RZPDp9027F2317Q	2.43243	0.189784	0.0184075	0.689655	PTOV1	53635	249
250	RZPDp9027C1716Q	2.14197	0.191829	0.03681	0.647215	NIPSNAP1	8508	250
251	RZPDp9027I2014Q	2.04049	0.200245	0.0462976	0.669098	PYGB	5834	251
252	RZPDp9027G218Q	2.07294	0.201382	0.0430554	0.654509	DNAJB2	3300	252
253	RZPDp9027G1813Q	2.08499	0.203602	0.0419032	0.654509	RMI1	80010	253
254	RZPDp9027O249Q	2.1102	0.205216	0.0395788	0.674403	NONO	4841	254
255	RZPDp9027G2010Q	2.0846	0.208347	0.0419395	0.634615	DCHS1	8642	255
256	RZPDp9027J1911Q	2.11374	0.209364	0.0392611	0.651194	MEX3B	84206	256
257	RZPDp9027K058Q	2.18282	0.209602	0.0335	0.654509	BCAN	63827	257
258	RZPDp9027F228Q	2.11617	0.213579	0.0390445	0.640584	MYL6B	140465	258
259	RZPDp9027O0313Q	2.83881	0.213682	0.00640615	0.723475	DPYSL4	10570	259
260	RZPDp9027G015Q	2.29004	0.214696	0.0260274	0.655172	GLS2	27165	260
261	RZPDp9027O2414Q	2.16042	0.214812	0.0352808	0.654509	ZSCAN18	65982	261
262	RZPDp9027F0510Q	2.3853	0.216637	0.0206726	0.64191	ATL1	51062	262
263	RZPDp9027B214Q	2.365	0.218187	0.021723	0.653183	GCN1	10985	263
264	RZPDp9027B1714Q	2.17035	0.218295	0.0344818	0.654509	FABP7	2173	264
265	RZPDp9027B0914Q	2.47007	0.219012	0.0167615	0.647878	DBI	1622	265
266	RZPDp9027C026Q	2.44894	0.220673	0.0176683	0.68435	PSMC4	5704	266
267	RZPDp9028B1720Q	2.03979	0.221367	0.0463692	0.659814	IER2	9592	267
268	RZPDp9027A1214Q	2.10538	0.223185	0.0400136	0.665782	NFX1	4799	268
269	RZPDp9027O0114Q	2.02134	0.225638	0.0483072	0.667772	BUB3	9184	269
270	RZPDp9027C2214Q	2.199	0.226511	0.0322635	0.645889	MACROH2A2	55506	270
271	RZPDp9027K1115Q	2.23767	0.226653	0.0294694	0.664456	AHCY	191	271
272	RZPDp9027K2213Q	2.20248	0.227472	0.0320026	0.625332	SEZ6	124925	272
273	RZPDp9027J186Q	2.47821	0.227912	0.0164237	0.689655	IMPDH1	3614	273
274	RZPDp9027O0111Q	2.03906	0.227962	0.0464445	0.663793	MRPL28	10573	274
275	RZPDp9027K2313Q	2.02414	0.228734	0.0480086	0.654509	RPS4X	6191	275
276	RZPDp9027P0511Q	2.04396	0.228945	0.0459404	0.631963	TRIM27	5987	276
277	RZPDp9027E246Q	2.49452	0.228963	0.0157651	0.679045	SAC3D1	29901	277
278	RZPDp9027C182Q	2.36741	0.231024	0.0215958	0.687003	TBC1D17	79735	278
279	RZPDp9027K219Q	2.0819	0.231418	0.0421956	0.612732	PRPF6	24148	279
280	RZPDp9027J0910Q	2.25354	0.231769	0.0283863	0.642573	CEP295	85459	280
281	RZPDp9027B106Q	2.01611	0.234417	0.0488691	0.614721	PODXL2	50512	281
282	RZPDp9027N1914Q	2.01204	0.235322	0.0493106	0.62931	CBS	875	282
283	RZPDp9027N2414Q	2.39026	0.23619	0.0204229	0.637268	NECTIN2	5819	283
284	RZPDp9027O0610Q	2.04153	0.236673	0.04619	0.625332	PHLPP1	23239	284
285	RZPDp9027K2013Q	2.30409	0.238229	0.0251673	0.657162	GNAI2	2771	285
286	RZPDp9027F1112Q	2.46413	0.239955	0.0170121	0.661804	PCNX3	399909	286
287	RZPDp9028K1420Q	2.06694	0.240596	0.0436399	0.661141	KCNAB2	8514	287
288	RZPDp9027G1716Q	2.26636	0.244476	0.0275369	0.645889	CSNK1D	1453	288
289	RZPDp9027N1416Q	2.03757	0.245097	0.0465991	0.643899	ATP5F1B	506	289
290	RZPDp9027N089Q	2.52488	0.245983	0.014602	0.69496	MAPK3	5595	290
291	RZPDp9027G2413Q	2.39587	0.247044	0.0201438	0.64191	ZNF532	55205	291
292	RZPDp9027F0811Q	2.13583	0.248801	0.037331	0.653846	ADK	132	292
293	RZPDp9027C0412Q	2.0489	0.24889	0.0454373	0.661141	BNC2	54796	293
294	RZPDp9027K0811Q	3.04916	0.249401	0.00357708	0.697613	DNAJC10	54431	294
295	RZPDp9027O054Q	2.19243	0.253804	0.0327607	0.668435	ALB	213	295
296	RZPDp9027N1514Q	2.16929	0.25674	0.0345665	0.698276	GPT2	84706	296
297	RZPDp9027O2011Q	2.21571	0.25677	0.0310288	0.685676	ITIH2	3698	297
298	RZPDp9027L1017Q	2.03284	0.257381	0.0470913	0.62931	YWHAH	7533	298
299	RZPDp9027K2011Q	2.56895	0.258085	0.0130523	0.703581	BTBD6	90135	299
300	RZPDp9027E1117Q	2.19067	0.258215	0.0328951	0.700265	UBE2N	7334	300
301	RZPDp9027P1416Q	2.43626	0.258952	0.0182338	0.654509	SMPDL3A	10924	301
302	RZPDp9027G1818Q	2.19872	0.261628	0.0322843	0.68435	VBP1	7411	302
303	RZPDp9027K1814Q	2.08278	0.263547	0.0421125	0.659151	PEBP1	5037	303
304	RZPDp9027N2011Q	2.83443	0.263763	0.00648274	0.738064	HACL1	26061	304
305	RZPDp9027B0714Q	2.3265	0.264606	0.0238472	0.650531	NSMCE2	286053	305
306	RZPDp9027N0611Q	2.65593	0.265256	0.0104244	0.69695	CYFIP2	26999	306
307	RZPDp9027G1617Q	2.5426	0.266116	0.0139598	0.671088	MPDU1	9526	307
308	RZPDp9027A0511Q	2.15156	0.266624	0.0360082	0.624668	AMBP	259	308
309	RZPDp9027E2411Q	2.25889	0.268707	0.0280293	0.65252	HADHA	3030	309
310	RZPDp9027P0618Q	2.19665	0.269127	0.0324403	0.651857	LCMT1	51451	310
311	RZPDp9027C2414Q	2.18523	0.270181	0.0333136	0.663793	GPM6A	2823	311
312	RZPDp9027K0114Q	2.64561	0.270961	0.0107086	0.735411	INA	9118	312
313	RZPDp9027O1214Q	2.28874	0.271424	0.0261084	0.663793	AP3B2	8120	313
314	RZPDp9027O0813Q	3.11925	0.273012	0.0029307	0.691645	EIF4G1	1981	314
315	RZPDp9027H0116Q	2.11944	0.27368	0.0387553	0.643236	RUVBL1	8607	315
316	RZPDp9027C139Q	2.26074	0.273834	0.0279068	0.714854	CYFIP1	23191	316
317	RZPDp9027C0515Q	2.13164	0.275405	0.0376907	0.63992	CPNE1	8904	317
318	RZPDp9027C173Q	2.12742	0.279107	0.0380557	0.676393	AFP	174	318
319	RZPDp9027K068Q	2.51201	0.279589	0.0150852	0.667109	GSTM3	2947	319
320	RZPDp9027N084Q	2.12273	0.280093	0.0384653	0.67374	XRCC6	2547	320
321	RZPDp9027J064Q	2.87846	0.282037	0.00575029	0.698276	KRT7	3855	321
322	RZPDp9027K1713Q	2.25831	0.283389	0.0280675	0.671751	ANP32A	8125	322
323	RZPDp9027F1811Q	2.66462	0.283899	0.0101904	0.69695	TF	7018	323
324	RZPDp9027F226Q	2.02174	0.284083	0.0482653	0.680371	UBR4	23352	324
325	RZPDp9027C0812Q	2.40886	0.285079	0.0195107	0.634615	FBRS	64319	325
326	RZPDp9027M2314Q	2.34709	0.286586	0.022689	0.657825	POU6F1	5463	326
327	RZPDp9027A1217Q	2.63134	0.286601	0.0111134	0.717507	SCAF1	58506	327
328	RZPDp9028P0517Q	2.30163	0.28679	0.0253158	0.656499	PSMB1	5689	328
329	RZPDp9027L1314Q	2.53473	0.286852	0.0142421	0.698276	LSM14B	149986	329
330	RZPDp9027G134Q	2.30347	0.28747	0.0252046	0.689655	TRAPPC1	58485	330
331	RZPDp9027I1211Q	2.66505	0.287844	0.0101788	0.710212	ERCC2	2068	331
332	RZPDp9027C0114Q	2.33262	0.288625	0.0234974	0.750663	PJA1	64219	332
333	RZPDp9027I241Q	2.19332	0.289347	0.0326931	0.673077	WRAP73	49856	333
334	RZPDp9027I127Q	2.25271	0.290366	0.0284418	0.669098	SOX2	6657	334
335	RZPDp9027C224Q	2.42361	0.290409	0.0188135	0.661141	GRINA	2907	335
336	RZPDp9027I1111Q	2.47676	0.292107	0.0164833	0.670424	ZNF30	90075	336
337	RZPDp9027O232Q	2.79056	0.292541	0.00729767	0.712865	ARF1	375	337
338	RZPDp9027K188Q	3.02761	0.292874	0.00380123	0.727454	SRSF9	8683	338
339	RZPDp9027F1014Q	2.38016	0.293182	0.0209344	0.704907	GIMAP2	26157	339
340	RZPDp9027M0814Q	2.01827	0.294433	0.0486363	0.681698	DPP9	91039	340
341	RZPDp9027E123Q	2.4287	0.296081	0.0185783	0.712865	LOC102724250	102724250	341
342	RZPDp9027F1214Q	2.30584	0.297855	0.0250617	0.66313	EIF2B4	8890	342
343	RZPDp9027F082Q	2.10683	0.298953	0.0398828	0.629973	UBE2M	9040	343
344	RZPDp9027B2110Q	2.57553	0.29936	0.0128343	0.678382	AXIN1	8312	344
345	RZPDp9027O1014Q	2.04563	0.301009	0.0457702	0.674403	PRMT6	55170	345
346	RZPDp9027D134Q	2.34441	0.301671	0.0228371	0.672414	RIOK2	55781	346
347	RZPDp9027A2317Q	2.19043	0.302152	0.0329135	0.635942	LRRC4B	94030	347
348	RZPDp9027P1310Q	2.05655	0.302937	0.0446668	0.635942	LAMTOR2	28956	348
349	RZPDp9027C062Q	2.65271	0.30349	0.0105122	0.681698	AGAP1	116987	349
350	RZPDp9027A244Q	2.20853	0.306324	0.031554	0.697613	SNU13	4809	350
351	RZPDp9027D1312Q	2.24892	0.306427	0.0286978	0.648541	NAE1	8883	351
352	RZPDp9027B1813Q	2.93236	0.306868	0.00495817	0.685013	YES1	7525	352
353	RZPDp9027H138Q	2.03351	0.308927	0.0470212	0.645225	CHD1	1105	353
354	RZPDp9028K223Q	2.03116	0.309827	0.0472679	0.620027	ARPC5L	81873	354
355	RZPDp9027H019Q	2.2095	0.310306	0.0314825	0.649204	TLE1	7088	355
356	RZPDp9027H139Q	2.4126	0.3114	0.0193319	0.700265	CALB2	794	356
357	RZPDp9027O0513Q	2.10438	0.312351	0.0401052	0.677719	TERF2IP	54386	357
358	RZPDp9027L1117Q	3.10493	0.312731	0.00305313	0.704907	HADHA	3030	358
359	RZPDp9027M1214Q	2.47606	0.314638	0.0165122	0.651857	LMO2	4005	359
360	RZPDp9027H1314Q	2.11252	0.315358	0.03937	0.630637	PKM	5315	360
361	RZPDp9027O163Q	2.29613	0.3164	0.0256512	0.704244	NARS1	4677	361
362	RZPDp9027G1311Q	2.94711	0.316754	0.00475983	0.706897	LYPLA2	11313	362
363	RZPDp9027N1011Q	2.44432	0.318348	0.0178725	0.675729	VPS8	23355	363
364	RZPDp9027O0611Q	2.91587	0.319021	0.00518896	0.689655	SERPINA1	5265	364
365	RZPDp9027O1414Q	2.56845	0.319216	0.0130689	0.685013	EDC3	80153	365
366	RZPDp9028C1911Q	2.23362	0.319321	0.0297516	0.633952	HSD17B10	3028	366
367	RZPDp9028G101Q	2.31338	0.320246	0.0246125	0.643899	NOSIP	51070	367
368	RZPDp9027B1118Q	3.76712	0.322481	0.000416085	0.789125	SGCE	8910	368
369	RZPDp9027O244Q	2.11383	0.323173	0.039253	0.628647	BFAR	51283	369
370	RZPDp9028C221Q	2.49869	0.327301	0.0156006	0.702255	GFUS	7264	370
371	RZPDp9027G0214Q	2.06645	0.327521	0.0436879	0.655172	ADAM15	8751	371
372	RZPDp9027G187Q	2.52626	0.328396	0.014551	0.68435	PAXX	286257	372
373	RZPDp9028D104Q	2.36446	0.334464	0.0217514	0.677056	ESYT2	57488	373
374	RZPDp9027O0810Q	2.65919	0.336388	0.0103361	0.657825	SPOP	8405	374
375	RZPDp9027B1214Q	2.97933	0.338821	0.00435186	0.732759	MINK1	50488	375
376	RZPDp9027E2315Q	2.6306	0.339349	0.0111348	0.68435	KLHL7	55975	376
377	RZPDp9027I2313Q	2.27603	0.339823	0.0269117	0.667109	PRDM8	56978	377
378	RZPDp9027F1217Q	2.13517	0.340048	0.0373876	0.624668	PITPNA	5306	378
379	RZPDp9027G054Q	2.40629	0.340515	0.0196347	0.706233	TUBB6	84617	379
380	RZPDp9027L1313Q	2.39272	0.342818	0.0203003	0.659814	DOCK7	85440	380
381	RZPDp9027J2010Q	2.9198	0.343202	0.00513304	0.728117	PDS5A	23244	381
382	RZPDp9027O0614Q	2.23571	0.343923	0.0296058	0.700928	ARF1	375	382
383	RZPDp9028B0620Q	2.38044	0.344817	0.0209198	0.635279	RPS11	6205	383
384	RZPDp9027H136Q	2.8618	0.347572	0.00601793	0.700928	DLST	1743	384
385	RZPDp9027C1713Q	2.53309	0.347899	0.0143012	0.663793	FLAD1	80308	385
386	RZPDp9027A2014Q	2.33021	0.348505	0.0236349	0.656499	UBE2C	11065	386
387	RZPDp9027P011Q	2.13248	0.348916	0.0376186	0.657162	GDAP1L1	78997	387
388	RZPDp9027E0614Q	3.3852	0.349244	0.00134572	0.732759	USP20	10868	388
389	RZPDp9028P1017Q	2.05037	0.351857	0.0452884	0.643236	DDX60	55601	389
390	RZPDp9027I1213Q	2.98134	0.352108	0.00432749	0.712865	DCTN1	1639	390
391	RZPDp9027E2317Q	2.99277	0.353161	0.00419155	0.743369	NUP93	9688	391
392	RZPDp9027D189Q	2.51179	0.354218	0.0150938	0.709549	MARCKSL1	65108	392
393	RZPDp9027O2012Q	2.2691	0.354727	0.0273585	0.698939	PRDX5	25824	393
394	RZPDp9027I0915Q	2.39185	0.355701	0.0203435	0.698939	RPL5	6125	394
395	RZPDp9027K046Q	2.40558	0.358036	0.0196691	0.671751	CSDE1	7812	395
396	RZPDp9027B2014Q	2.51106	0.359071	0.0151214	0.692308	RNH1	6050	396
397	RZPDp9027O0514Q	2.49037	0.360082	0.0159304	0.694297	MIOS	54468	397
398	RZPDp9027K064Q	2.76428	0.363237	0.00782997	0.714854	SERPINA1	5265	398
399	RZPDp9027F178Q	2.4015	0.366209	0.0198672	0.651194	SEPTIN3	55964	399
400	RZPDp9027A0514Q	2.84388	0.36716	0.00631857	0.698276	EFL1	79631	400
401	RZPDp9028O0116Q	2.24239	0.37262	0.0291437	0.691645	RPL4	6124	401
402	RZPDp9027F1015Q	2.70942	0.37489	0.00905835	0.674403	RABEP2	79874	402
403	RZPDp9028I2320Q	2.42619	0.376047	0.0186941	0.673077	TBC1D9B	23061	403
404	RZPDp9027K134Q	2.46514	0.376187	0.0169696	0.687666	DUSP12	11266	404
405	RZPDp9027G0914Q	2.61183	0.377325	0.0116895	0.703581	MTARC1	64757	405
406	RZPDp9028J047Q	2.15109	0.379026	0.0360471	0.627984	PRRC1	133619	406
407	RZPDp9027O147Q	2.3747	0.382517	0.0212155	0.67374	RPL21	6144	407
408	RZPDp9027M246Q	2.82439	0.383752	0.00666153	0.675729	SRPK2	6733	408
409	RZPDp9027P231Q	2.06874	0.383854	0.0434634	0.635279	TCEAL2	140597	409
410	RZPDp9027D1314Q	2.42899	0.3876	0.018565	0.662467	KBTBD11	9920	410
411	RZPDp9027I2412Q	2.26473	0.389142	0.0276435	0.734748	DENND5A	23258	411
412	RZPDp9027C1019Q	2.21999	0.389346	0.0307193	0.651194	PLEKHG2	64857	412
413	RZPDp9028E243Q	2.55259	0.389638	0.0136091	0.674403	SFTPB	6439	413
414	RZPDp9027I0517Q	2.15286	0.390054	0.0359005	0.639257	ZSCAN18	65982	414
415	RZPDp9028I2316Q	2.48531	0.391466	0.0161339	0.657825	ACSS1	84532	415
416	RZPDp9027K019Q	2.41732	0.395859	0.0191081	0.730769	TRAPPC3	27095	416
417	RZPDp9027P1113Q	2.27597	0.397362	0.0269156	0.720159	CRMP1	1400	417
418	RZPDp9027L1311Q	2.31574	0.397971	0.0244729	0.666446	MORF4L1	10933	418
419	RZPDp9028L112Q	2.81845	0.399315	0.00676933	0.691645	NCAPH2	29781	419
420	RZPDp9027G0114Q	2.12193	0.40167	0.0385358	0.657825	TMCC2	9911	420
421	RZPDp9027N2416Q	2.31736	0.402008	0.0243777	0.665119	PHGDH	26227	421
422	RZPDp9027O2411Q	2.71263	0.407493	0.00898198	0.68634	BMS1	9790	422
423	RZPDp9027O0613Q	3.2573	0.408223	0.00196499	0.734085	FAM118B	79607	423
424	RZPDp9028N184Q	2.06211	0.408235	0.0441145	0.634615	RNH1	6050	424
425	RZPDp9027E1215Q	2.72159	0.411172	0.00877154	0.698939	TMEM199	147007	425
426	RZPDp9027G0814Q	2.24468	0.411956	0.0289864	0.661804	GALK2	2585	426
427	RZPDp9027M2414Q	2.8999	0.413046	0.00542212	0.71618	GNAI2	2771	427
428	RZPDp9027A129Q	2.46953	0.414399	0.0167842	0.673077	PTPRK	5796	428
429	RZPDp9027C117Q	3.6783	0.420439	0.000549683	0.742042	SPTLC1	10558	429
430	RZPDp9028K0810Q	2.12762	0.422904	0.0380387	0.693634	MCM2	4171	430
431	RZPDp9028K0710Q	2.42696	0.425577	0.0186583	0.671751	LANCL2	55915	431
432	RZPDp9027E1620Q	2.22036	0.429039	0.0306923	0.665782		NA	432
433	RZPDp9027C171Q	2.27389	0.430723	0.0270492	0.683687	COLEC12	81035	433
434	RZPDp9027P132Q	2.68497	0.442037	0.00966098	0.732095	HADH	3033	434
435	RZPDp9027E1118Q	2.07049	0.442044	0.0432928	0.677056	PRDX1	5052	435
436	RZPDp9027L018Q	2.30764	0.448052	0.0249538	0.658488	BABAM1	29086	436
437	RZPDp9027C0612Q	3.11609	0.454096	0.00295731	0.731432	FAM50B	26240	437
438	RZPDp9028E1817Q	2.03764	0.460821	0.0465921	0.677056	HLA-C	3107	438
439	RZPDp9028A1110Q	2.44998	0.465286	0.0176228	0.668435	TNFAIP8	25816	439
440	RZPDp9027G1711Q	2.95043	0.479221	0.00471609	0.731432	PTPRM	5797	440
441	RZPDp9027F0614Q	2.68435	0.488892	0.00967681	0.755968	PCIF1	63935	441
442	RZPDp9027H1312Q	2.38523	0.48926	0.0206761	0.671088	EDRF1	26098	442
443	RZPDp9028J0714Q	2.23671	0.490668	0.0295361	0.685013	MSH2	4436	443
444	RZPDp9027C085Q	3.27069	0.497848	0.00188933	0.753316	RABGGTB	5876	444
445	RZPDp9027K0614Q	3.87074	0.499941	0.000299487	0.775862	AZI2	64343	445
446	RZPDp9028E1220Q	2.89119	0.503233	0.00555325	0.695623	PSMB5	5693	446
447	RZPDp9027B0820Q	2.39495	0.513777	0.0201894	0.65252		NA	447
448	RZPDp9028H1217Q	2.13025	0.530378	0.0378107	0.639257	RPS26	6231	448
449	RZPDp9028L1817Q	2.2661	0.558048	0.0275538	0.651194	MAP1LC3B	81631	449
450	RZPDp9027D016Q	3.12697	0.559281	0.0028666	0.748674	NUCB1	4924	450
451	RZPDp9027J0620Q	2.37411	0.569962	0.0212457	0.665119		NA	451
452	RZPDp9027P135Q	2.29063	0.570096	0.025991	0.687003	RALGDS	5900	452
453	RZPDp9028C013Q	2.27756	0.62193	0.0268136	0.633952	DMPK	1760	453
454	RZPDp9028N1613Q	2.34893	0.624782	0.0225883	0.678382	ALAD	210	454
455	RZPDp9027P0620Q	2.12565	0.640216	0.0382103	0.631963		NA	455
