# Supplementary material for: Antibody Profiling and In Silico Functional Analysis of Differentially Reactive Antibody Signatures of Glioblastomas and Meningiomas
Source: Int J Mol Sci. 2023 Jan 11;24(2):1411. doi: 10.3390/ijms24021411 (PMC9866115; doi:10.3390/ijms24021411)
Supplement: Supplementary file 1 [file ijms-24-01411-s001.zip › Supplementary Table 2.xlsx]

## Sheet: GBM DIRAGS
				INTERSECTION by V-lookup
a) GBM_pre-healthy (246 higher in GBM pre)	b) GBM_post-healthy (308 higher in GBM post)	e1) GBM_pre-GBM_post (151 higher in GBM pre)	e2) GBM_post-GBM_pre (155 higher in GBM post)	a & b (n=59)	a & e1 (n=49)	a & e2 (n=13)	b & e1 (n=10)	b & e2 (n=58)	a & (e1 +e2) [n=62]	b & (e1 +e2) [n=68]	J&K [n=12]
FASN	ZNF219	PLEKHJ1	FTL	ACTG1	ABCF3	ADAM15	ACTG1	AAMP	ABCF3	ACTG1	ACTG1
ARFGAP2	DBN1	DNTTIP1	TAX1BP3	ADK	ACTG1	COG4	ALB	AP2M1	ACTG1	ALB	ALB
ATIC	DYNLRB1	DHX15	LAMTOR2	ALB	ALB	EGFL7	BRPF3	BAIAP2	ALB	BRPF3	COG4
ADAMTS4	SMYD4	PURA	PRDX1	ANXA6	AP1B1	FSCN1	CFDP1	C8orf33	AP1B1	CFDP1	MAGED2
LAMB3	PDZRN3	EIF3G	KIF5C	ARFGAP2	BCKDK	HSPA1B	GART	CCNL2	BCKDK	GART	MAGED2
DHX15	SNAP47	INPPL1	ZNF219	ARHGAP44	BTBD7	MAGED2	MAGED2	COG4	BTBD7	MAGED2	MYH10
ZC3H7A	LSM12	SEPTIN3	ELP2	BAG5	CCND3	MYH10	PHC1	DNMT1	CCND3	PHC1	PHC1
PCDHB14	GDAP1L1	ZNF106	SHMT1	BCL11B	CPNE1	RPS21	SELENOH	DNMT3A	CPNE1	SELENOH	RPS21
SPTAN1	TRIM37	PLEKHA5	RBM15B	BRINP2	DHX15	SEMA3F	TAX1BP3	DYNLRB1	DHX15	TAX1BP3	TAX1BP3
RPS21	DPYSL2	STT3B	KPNA1	CDKN2D	EGFL7	SPAG7	ZC3H7A	EPB41L3	EGFL7	ZC3H7A	TAX1BP3
LMNA	PER1	SULT1A3	DYNLRB1	CENPT	EIF3G	TAX1BP3		EXTL1	EIF3G	AAMP	TTC3
PLEKHJ1	YWHAH	LAMB3	IFRD2	CNTROB	FASN	TTC3		FLNA	FASN	AP2M1	ZC3H7A
RNF40	ZNF341	MDK	ARPP19	COG4	GOLGB1	ULK1		FTL	GOLGB1	BAIAP2
CDH4	KHDC4	GPATCH1	HLA-E	CTDP1	GPATCH1			GART	GPATCH1	C8orf33
CAP1	MEPCE	FASN	ULK1	CTSL	GPHN			GDAP1L1	GPHN	CCNL2
ZNF721	LRRC49	WIZ	ZNF514	DAAM1	HSP90B1			HNRNPL	HSP90B1	COG4
ABTB1	GPC1	TBC1D7	SPEN	DBN1	HSPA1B			IDH2	HSPA1B	DNMT1
MGA	U2AF1	WBP2	MYH10	DPYSL2	IVNS1ABP			IFRD2	IVNS1ABP	DNMT3A
KAT14	OARD1	MATR3	APOL1	FBXW4	LAMB3			IGKC	LAMB3	DYNLRB1
COPA	EFTUD2	CLIP3	DHX8	GABARAP	MAGED2			L3MBTL2	MAGED2	EPB41L3
ST3GAL3	C8orf33	NAA20	CSNK2B	HCFC1R1	MATR3			LAMTOR2	MATR3	EXTL1
DPYSL2	FBXW4	RCN2	ITGAL	HNRNPM	MDK			LRPAP1	MDK	FLNA
BTBD7	SEZ6L2	TOLLIP	EIF4G2	IGHG1	MGA			LRRC49	MGA	FTL
PTOV1	SELENOH	SDHA	DNMT1	ITSN1	MRTFA			LSM12	MRTFA	GART
RPL35A	LY6H	ADGRL1	PHKB	KIAA1614	NSFL1C			LY6H	NSFL1C	GDAP1L1
TRIM45	DNMT3A	VARS2	MAN2B1	KIDINS220	PCDHGA2			MAGED2	PCDHGA2	HNRNPL
CTSL	NCKAP1L	SND1	S100A10	LRIG1	PHC1			MAN2B1	PHC1	IDH2
TRIO	NTN4	CNTNAP5	ZNF333	MAGED2	PLEKHJ1			MAP1LC3B	PLEKHJ1	IFRD2
PHC1	UQCRC1	HBG2	KLHDC2	MRPL28	POLD2			MAP2K7	POLD2	IGKC
FNBP4	ZNF514	ZFYVE27	UBL4A	MYH10	PTOV1			MYH10	PTOV1	L3MBTL2
EIF3G	VEGFA	PPP1CA	GIPC1	NACA	RCN2			MYL6	RCN2	LAMTOR2
RUSC1	UTP11	SPEF2	IGKC	NCKAP1L	RPL35A			NPEPL1	RPL35A	LRPAP1
SUPT20H	BCL11B	MED14	TUT1	NMT1	SEMA3F			NTN4	SEMA3F	LRRC49
SPAG7	TAX1BP3	ARHGEF17	USP14	PCDHB14	SMARCD3			NUP88	SMARCD3	LSM12
LAMA4	MINK1	HSP90B1	MAP2K7	PHC1	SPAG7			PHKB	SPAG7	LY6H
ULK1	EPB41L3	SPAG7	YWHAB	POLD3	SPEF2			PMS2	SPEF2	MAGED2
CLK3	MYCBP2	CPLX2	GPX4	PSD	SSBP2			PNO1	SSBP2	MAN2B1
PPP1R9B	MAST1	DBI	CAD	RBM17	SUCLG1			RPL36A	SUCLG1	MAP1LC3B
POLD2	VRK1	GLG1	C8orf33	RNF40	TAX1BP3			RPS21	TAX1BP3	MAP2K7
KIDINS220	DPPA4	POLD2	MFSD10	RNPS1	TCEA2			SLC7A5	TCEA2	MYH10
LMNB1	TTC3	TP53BP2	FLNA	ROBO3	TOLLIP			SMYD4	TOLLIP	MYL6
GPATCH1	MRPL28	STUB1	FAM20C	RPS21	TPP2			SUMO1	TPP2	NPEPL1
PTN	FGD1	TOX	DYNC1I2	SART1	TRIM3			SYNE2	TRIM3	NTN4
MAGED2	CTDP1	ZCCHC12	PLEKHA7	SNAP29	TRIO			TAX1BP3	TRIO	NUP88
USP3	FAM209B	RETREG3	SBF1	SNAP47	USP3			TRAF7	USP3	PHKB
MTMR3	SART1	PTOV1	DNMT3A	SORBS2	ZC3H7A			TRIAP1	ZC3H7A	PMS2
SUCLG1	SYNE2	FLAD1	AP2M1	SPSB3	ZCCHC12			TTC3	ZCCHC12	PNO1
CA8	NPEPL1	IVNS1ABP	UBAP2L	SPTAN1	ZNF700			TTR	ZNF700	RPL36A
SECISBP2	KRI1	MEAF6	TELO2	SUPT20H	ZNF721			TUFM	ZNF721	RPS21
PREPL	RPL36A	UBA5	STMN2	TAX1BP3				TWF2	ADAM15	SLC7A5
FRMD8	MAP2K7	BTBD7	CCNL2	THNSL1				U2AF1	COG4	SMYD4
PRDM10	RABL6	PPP2R3A	USP11	TLE3				UBC	EGFL7	SUMO1
FBN3	GART	ARHGAP33	R3HDM1	TPX2				UBL4A	FSCN1	SYNE2
NACA	MYO15B	DCTN1	COG4	TTC3				ZDHHC8P1	HSPA1B	TAX1BP3
IGHG1	MAGED2	PCDHGA2	TTC3	UCHL1				ZNF219	MAGED2	TRAF7
POLD3	B4GALT2	SCG3	SCNM1	VAT1L				ZNF300	MYH10	TRIAP1
IGHG3	UBL4A	ZNF721	KIAA0753	XRCC1				ZNF333	RPS21	TTC3
SNAP47	ZNF791	GOLGB1	EIF4EBP1	ZC3H7A				ZNF514	SEMA3F	TTR
HNRNPM	ARAF	CLTCL1	U2AF1	ZNF358					SPAG7	TUFM
PJA1	TRIM46	BCKDK	EXTL1						TAX1BP3	TWF2
C17orf49	STK11IP	BMP1	LRRC49						TTC3	U2AF1
RPL37A	AAMP	TAX1BP3	RPS21						ULK1	UBC
VAT1L	PPP2R2D	HNRNPK	SYNE2							UBL4A
FAM13C	ATXN10	ZNF585B	MAGED2							ZDHHC8P1
FAM32A	RPS9	KMT2B	L3MBTL2							ZNF219
ZNF700	KIAA1614	RPL35A	CYB5R3							ZNF300
NDRG1	PMS2	MMP14	SFTPB							ZNF333
NCKAP1L	MTRF1L	MED21	EGFL7							ZNF514
BICD1	HCFC1R1	GART	P4HTM
CCND3	MAN2B1	PHC1	MAP1LC3B
MRTFA	TMEM132A	ZNF324	AP2S1
ACTG1	SUPT20H	ZNF777	PNO1
ANXA6	NUMA1	SARS1	NCAPH2
PPP1CC	CCNL2	ZNF700	SLC7A5
MED17	MTM1	TAGLN2	NAP1L1
TMEM11	ALB	CCS	CCT2
ZNF835	LAMTOR2	AXIN1	TCF19
PSMA1	RPS2	COPE	RPS6KA2
PRDX6	PHKB	TCEA2	MYL6
TPP2	RARG	CPNE1	PRKRA
SMARCD3	IFRD2	STK40	CWF19L1
SORBS2	SLTM	PTPRA	SCAND1
CTDP1	DGKZ	RPL11	LRPAP1
COG4	UBE2Q2	CCND3	TWF2
NSFL1C	ZMIZ2	EGFL7	G6PD
UTP14A	TTR	ACLY	ASS1
CDK11B	ROBO3	AFP	KIF2C
TMEM131	UBB	USP3	KANK2
SPAG5	RNF40	RBM4	BAIAP2
BAG5	CTNND2	FBH1	MAP7D1
C1orf131	C1GALT1C1	TPM1	SUMF2
RNF213	RPL27	CCDC28B	TUFM
INSM2	ATP5PD	BRPF3	HSPA1B
FGFR3	SH3GLB2	ALB	LSM12
GPHN	POLD3	TRIO	NTN4
DDX11	CTSD	PCDHGC5	CCDC9
VPS72	LTBP3	GPHN	TRIM41
NR2F6	NARS1	TPP2	AKR7A2
PLXNA1	CIRBP	RCOR2	SH3GL1
SSBP2	IGHG1	GGA1	SPAG7
TRIM3	IGKC	HSPA1B	EPB41L3
HSP90B1	OS9	CALM2	RILPL1
PODXL2	DNAJB1	HMGN1	CPSF1
DCTN3	LONRF1	GGT7	COA4
SPSB3	SUMO1	GTF2IP4	ZNF300
CPNE9	THNSL1	CFDP1	INVS
AP1B1	ZGPAT	ACTN2	RASA4CP
RNPS1	CDC37	LOC102724250	TTR
USP48	HDAC1	AKR1A1	PLPP1
ADGRA3	ZNF738	PDE2A	HNRNPL
THNSL1	RRP12	HPCAL1	TLE1
RASGRP2	XRCC1	SEMA3F	NPEPL1
LOC644554	LRRC1	EFEMP1	SAP30BP
SRSF1	BTF3L4	AMN1	ST3GAL2
MYH10	SLC7A5	PRIM1	LY6H
DOT1L	RNF113A	HMGCL	PDHA1
KAT8	BRINP2	GNAO1	FAM131A
TMEM256-PLSCR3	SLC44A1	SSBP2	SUMO1
CDKN2D	RNF2	RNF146	HARS1
CTR9	PEX14	RHOT2	RPL36A
FBXW4	MARK4	KIFAP3	CADM3
DBN1	RNPS1	MGA	ADAM15
BCKDK	METRNL	BAD	PMS2
SUGP2	RPAIN	TRIM3	EEF1A1
OSER1	TLE3	SMARCD3	SQLE
USP54	BRPF3	C1orf174	PBX2
BRINP2	ADK	EID1	TRAF7
SPEF2	LCORL	SH2B1	VPS35
KIF5A	MLST8	NSFL1C	SMYD4
UCHL1	EXTL1	PABPC1	LPL
TCEA2	MYH10	RNASEH2B	MCAM
PEX5	LSM14A	ZC3H7A	PLPPR3
TOLLIP	ARHGAP44	SUCLG1	FKBP5
IQSEC1	PDIA4	MAGED2	LYPLA2
MAGI1	KIDINS220	ABCF3	USP34
IVNS1ABP	SPSB3	SELENOH	INTS11
KLC2	GET4	ACTG1	NUP88
RPL37	MAP1LC3B	GOLGA2	ATAT1
NMT1	NKX2-1	MRTFA	SSRP1
HSF2	EIF1	ATP5F1D	GAP43
DNM2	HNRNPH1	RUFY1	GSTP1
PSD	CAMKV	PTBP1	UBA2
ZNF346	DAAM1	RBBP4	SNX25
AFG3L2	BAG3	RRAGA	GDAP1L1
ALB	VKORC1L1	AP1B1	FSCN1
YWHAE	GABARAP	CCDC142	IDH2
BCL11B	DHX35	GAPDH	GART
RPS3A	UCHL1	KIAA1217	UBC
DDX47	ANXA6	TRIM52	ZDHHC8P1
KLF6	PSMC3	GPS2	YWHAQ
HCFC1R1	LRPAP1	KPNB1	SEMA3F
AKAP12	USP33		TRIAP1
EGFL7	NACA		AAMP
CHURC1	RUSC2		STARD9
NELFA	TSPAN3		SNAI2
APOM	SMCHD1
ZCCHC12	RYR2
GABARAP	CEP57
PUF60	CYFIP1
GORASP1	MCM3
DELE1	SAMD1
FSCN1	SF3A1
PRRC1	MYL6
HNRNPU	HNRNPL
THAP7	CDKN2D
TACC2	TRIAP1
MRM2	PQBP1
GOLGB1	RBM17
PRAG1	KHDRBS1
PHF3	FTL
SUGP1	LRIG1
ZNF358	PPA1
TLE2	SNAP29
TPX2	PTPRK
TLE3	CNBP
SEMA3F	RPS15
TTC3	RACK1
NELFB	PSD
ADK	PRPF40A
TRO	SSR4
NSD1	L3MBTL2
LRIG1	QSOX2
PRPF40B	TUFM
RPL36AL	BMERB1
RAB11B	TRA2B
DAAM1	REC8
CENPT	PHC1
MDK	CTNNBL1
ROBO3	NUP88
TUBB2A	NES
CNTROB	SENP2
PRMT2	AHDC1
GRWD1	FLNA
ARHGEF10L	ZC3H7A
ZNF784	BTBD6
XRCC1	ZNF524
MYO19	TMEM160
APOBEC3B	CSDC2
CCT6A	HNRNPM
BCL7B	NMT1
PIK3R2	TWF2
MAGEF1	NRXN2
ITSN1	RPS18
RBM17	SMS
HMGXB3	CLU
SAMD14	C19orf25
PCDHGA2	NOPCHAP1
KIAA1614	HDAC10
PGK1	FGFR1
ZNF853	C3
FIS1	MCRS1
SHANK2	JTB
SLC25A29	POLR2A
COL1A1	ZNF444
TAX1BP3	SULT1A1
ESD	EDC4
LMF2	TUBA1A
FXR2	NCL
SART1	SNRNP70
NFIC	ATG10
PAAF1	E2F4
DLG5	APBB3
ACIN1	PDHB
RGPD6	SOCS5
ABCF3	NAA10
ARHGAP44	ARFGAP2
CITED2	FGB
MRPL28	LSM4
KNOP1	TMEM183A
RCN2	MYO5A
FAU	PNO1
MATR3	MAZ
ZC3H10	BTBD11
IRF2BPL	RPL13
G3BP2	BRD9
VPS37D	ZNF266
SNAP29	TKT
HSPA1B	HAX1
MDFI	DNMT1
KIAA0232	SLC20A2
POLR2D	TPX2
YLPM1	SCUBE1
CPNE1	GPSM1
USP7	FOXP4
PISD	ID2
ADAM15	MRRF
	ILF3
	ZBTB45
	GRM3
	CFDP1
	CCDC167
	EXOC7
	FKBP1A
	STARD7
	ANK3
	BAG5
	TPM3
	NOP14
	BEGAIN
	BAIAP2
	SPTAN1
	ZNF300
	ARHGEF9
	SH3GL2
	ITSN1
	PCDHB14
	SETD5
	SPATA5L1
	CNTROB
	CNN3
	SQSTM1
	BCAR1
	CENPT
	HNRNPDL
	ARHGEF25
	RPS21
	ELOF1
	INO80E
	ZNF358
	TRAF7
	FKBP10
	FZR1
	VAT1L
	COG4
	FAM161A
	ZDHHC8P1
	UBC
	IDH2
	SORBS2
	GOLM1
	SGCE
	ZNF638
	PSMD4
	MRPL47
	PHLDA1
	SUPT6H
	SLC4A1AP
	CRELD1
	ZNF333
	ACTG1
	DENR
	MLH1
	NECTIN2
	CTSL
	ZDHHC16
	AP2M1
	DCAF15
	ZNF195

## Sheet: MEN DIRAGS
				INTERSECTION by V-lookup
c) MEN_pre-healthy (375 higher in MEN pre)	d) MEN_post-healthy (199 higher in MEN post)	f1) MEN_pre-MEN-post (232 higher in MEN pre)	f2) MEN-post_MEN-pre (206 higher in MEN post)	c & d (n=56)	c & f1 (n=101)	c & f2 (n=12)	d & f1 (n=8)	d & f2 (n=35)
SART1	LMF2	KIF2C	AZI2	APBA2	ADGRB2	ATP5F1B	ALB	ACSS1
FAM209B	INPP5B	DDX11	SGCE	ARFGAP2	ANAPC16	CSDE1	ARFGAP2	ALB
CHURC1	ARFGAP2	MBD6	SPTLC1	ATP5F1B	ANXA6	CYFIP1	HSD17B10	ARF1
BCR	PAK4	RPS2	USP20	BRINP2	AP1B1	GDAP1L1	HSPA1B	ATP5F1B
DDX11	SPTAN1	GSTK1	RABGGTB	CDH3	ARFGAP2	HLA-C	PGD	CSDE1
ATP5PD	PSMB5	THRA	FAM118B	CFDP1	ATP5PD	LAMTOR2	POR	CYFIP2
TTC3	TAF6	NOL3	NUCB1	CHURC1	BRD9	MORF4L1	PSMB5	DUSP12
TCF4	DAAM1	N4BP3	EIF4G1	COL1A1	CAPZB	MRPL28	TTC3	EFL1
CTSD	NPEPL1	FAM209B	FAM50B	COMMD1	CCNL2	PODXL2		EIF2B4
CPNE6	NECTIN2	KMT2C	HADHA	COPZ1	CD47	PTPRK		FBRS
YLPM1	RPL22	PTP4A3	DNAJC10	CSDE1	CPNE6	RPS11		GCN1
ZNF738	NFX1	CPSF1	SRSF9	DAAM1	CPSF1	SNU13		GNAI2
SPTAN1	FGFR3	NPC2	NUP93	DNAI3	CTBP2			GPM6A
NUMA1	PATZ1	YLPM1	DCTN1	DYNC1I2	CTSD			HSD17B10
IGHA1	ITIH2	RDH11	MINK1	ID2	CYFIP1			ITIH2
NCKAP1L	ISCU	FBXW4	PTPRM	IGHA1	DDX11			KLHL7
COL1A1	HPCAL1	AEBP1	LYPLA2	INPP5B	DDX42			LMO2
TRIM37	KIF5C	TRAPPC12	YES1	KIF5C	DECR2			LRRC4B
SSR4	CHURC1	TECPR1	PDS5A	LAMP1	EDC4			MAPK3
CYTH2	ACSS1	FAM214B	SERPINA1	LMF2	EIF4A2			MINK1
ID2	SLC20A2	ODC1	GNAI2	LONRF1	EZH2			NECTIN2
LOC644554	EEF1A1	CTBP2	PSMB5	MAPT	FADD			NFX1
USP7	DUSP12	FBXO44	KRT7	MED17	FAM209B			PCIF1
NSD1	TPT1	TGFB1	DLST	MLST8	FBXO44			PDS5A
SPATA5L1	LIMA1	MAZ	EFL1	NDRG1	FBXW4			PODXL2
NFYC	SART1	HMGXB4	DPYSL4	NPEPL1	FIS1			PRMT6
MMP14	PCIF1	EDC4	HACL1	NUMA1	GPRIN1			PSMB5
RPL13	ARID1B	KIF22	SRPK2	PATZ1	GRK2			RPL21
SNRPB	PODXL2	ETV4	NCAPH2	PLXNB1	GSTK1			RPS4X
SLC25A6	SUMF2	NPM1	ARF1	PODXL2	HLA-C			SAC3D1
MVB12A	EFL1	TCEAL4	TMEM199	POLR2D	HNRNPA0			SPTLC1
UBE2I	SNRPB	MRPL28	BMS1	POR	HNRNPH1			SRPK2
TAF6	BRINP2	IDH3B	RABEP2	PPIA	HSPB1			TBC1D9B
PHIP	MED17	LMNB1	HADH	PPP2R1A	IDH3B			TF
ANXA6	IGHA1	NSFL1C	PCIF1	QTRT1	KIF2C			YES1
GSTK1	PDS5A	UBE2I	ERCC2	RPAIN	KMT2C
CBX5	L1CAM	ADGRB2	TF	RPL22	LAMTOR2
RPL23	APBB3	SLA	SPOP	SART1	LMNB1
UBB	AVEN	SUPT20H	CYFIP2	SCNN1A	LOC644554
PRKCZ	LMO2	UPF3A	AGAP1	SLC20A2	MAGED4B
MDK	ATP5F1B	FKBP15	INA	SLTM	MAGEF1
MRPL28	PCDHGA2	ANXA6	SCAF1	SMARCD3	MAZ
JMJD6	DYNC1I2	RPN1	KLHL7	SNRPB	MDK
PTPRO	NUMA1	POR	MTARC1	SPTAN1	MED4
HDAC10	MIR1915HG	OPTN	HINFP	SSR4	MMP14
BTBD8	GOSR2	PTK7	AXIN1	ST13	MRPL28
CTBP2	MAPT	CPNE6	BTBD6	STX10	MYCBP2
OSER1	ZPR1	ITPR3	EDC3	SYNE2	MYO15B
CAPZB	ACTL6A	H1-0	SFTPB	TAF6	N4BP3
FBXW4	RASSF1	NME1	MPDU1	TCEA2	NCKAP1L
DNAJC11	GNAI2	ADGRE5	LSM14B	TCF4	NGLY1
RPL22	UTP3	PIGK	FLAD1	TTC3	NME1
ROBO1	STT3B	ZNF337	PAXX	UTP3	NOL3
TSPOAP1	PFKM	CUEDC2	MAPK3	VPS35	NPM1
GPRIN1	SSR4	TMEM134	GSTM3	YWHAE	NR4A1
MED7	GCN1	MPDU1	MARCKSL1	ZC3H7A	NSFL1C
OAS3	YWHAE	MYL6	RNH1		NTN4
COG4	ZFP1	ZNRD2	GFUS		ODC1
RARG	STX10	ZFP36L1	SAC3D1		OPTN
FIS1	QTRT1	WDR83	MIOS		PHIP
PTP4A3	APEX1	RACK1	ACSS1		PIGK
RABL6	COL1A1	DST	IMPDH1		PLXNB2
MYCBP2	LAMP1	ATP5PD	ZNF30		POMT1
QTRT1	FBRS	YJU2	LMO2		POR
WASF1	SAE1	HSPB1	DBI		PTK7
NR4A2	KLHL7	USP6NL	PTPRK		PTP4A3
TGFB1	RNF2	TLE3	DUSP12		PTPRF
RTCB	PRKCI	TLE2	PCNX3		PTPRO
POR	SH3BP5	SIRT7	TNFAIP8		RACK1
FLNA	MEST	WASHC2C	PSMC4		RDH11
HSPB1	TANGO2	PTPRO	VPS8		RFX1
N4BP3	YY1	DAXX	SMPDL3A		ROBO1
PIGK	IMPDH2	CCNL2	PTOV1		RPL13
MPG	ABHD16A	MAGEF1	KBTBD11		RPL18A
NMT1	RPL37	LOC644554	LOC102724250		RPL23
SCNN1A	PPIA	RPL13	LANCL2		RPL37A
ST13	PKNOX1	HLA-C	TBC1D9B		RPN1
HLA-C	GPM6A	RPL37A	GRINA		RPS2
DAAM1	EIF2B4	ADRA2A	TRAPPC3		RPS21
C3	ANKIB1	GPRIN1	CALB2		RRP12
TLE2	TIMM10B	PRKAR1B	FBRS		RTCB
SPSB3	COMMD1	SF3B4	TUBB6		RYR2
SKP1	EVI5L	TTC1	CSDE1		SF3B4
EXOC7	COPZ1	ZNF627	SEPTIN3		SIRT7
DDX42	RIC3	CTSD	ZNF532		SLC25A6
MFN1	ERP29	ARHGAP33	DOCK7		SMS
PTPRK	HBA1	POMT1	RPL5		SPATA5L1
SIRT7	MCM9	PSMB5	NECTIN2		SRSF1
CTDP1	CAPN2	SIX5	IGSF8		SUPT20H
EIF4A2	LOC100996662	DRG1	ATL1		TECPR1
ZFP36L1	PGD	PTPRF	EDRF1		TGFB1
FASN	RBM22	CDK9	RPS11		TLE2
MTF2	LRIG1	CLIC1	GIMAP2		TRIO
NDRG1	CCT6A	TRIAP1	RPL21		TTC3
ABTB1	MLST8	RYR2	TBC1D17		UBE2I
LAMP1	SMARCD3	XRCC1	GCN1		XRCC1
AP1S1	CCDC50	SSBP3	ESYT2		YLPM1
COPZ1	FKBP1A	SAMD4B	ALAD		ZFP36L1
TUBB3	APBA2	SBF1	POU6F1		ZNF195
CYFIP1	ARF1	FXR2	RIOK2		ZNF738
TWF1	EIF3B	NSG2	PJA1		ZNRD2
CHPF	FBXO7	RPS17	UBE2C
RPL26L1	PSIP1	DZIP1	NSMCE2
KMT2C	SAC3D1	NDN	PHGDH
BLMH	POR	DNER	MORF4L1
TTC38	HSPA1B	ROBO1	NOSIP
NGLY1	MINK1	RREB1	BABAM1
EPN1	TXNIP	NGLY1	EIF2B4
PPP2R1A	ASAP3	MYT1L	TRAPPC1
RPS2	NOA1	MMP14	PSMB1
RACK1	PCDH12	CYFIP1	NARS1
LMNB1	VDAC1	KLC1	RALGDS
POLD3	ANK2	HSPA5	GLS2
MORF4L1	SYNE2	HSPD1	AP3B2
HNRNPM	WASHC1	ALB	DMPK
CFDP1	PRDX4	SRSF1	PRDM8
SNRNP25	CDK16	GPR89A	CRMP1
LAMA4	ESYT1	ENO2	COLEC12
CD47	IP6K2	MED4	PRDX5
RPAIN	A2M	DVL3	CSNK1D
TLE5	ID2	USP48	MAP1LC3B
TRIO	ZC3H7A	CELSR1	DENND5A
MYO19	PRMT6	FIS1	CYFIP1
MYO5A	CFDP1	LCK	ANP32A
RNF208	RPS4X	SMS	HID1
GLUL	CCT3	RPL23	CEP295
NUDC	HNRNPL	ENO1	SOX2
LINC01089	NT5DC2	SPATA5L1	NAE1
APBA2	TCEA2	PPP1R21	GALK2
ZNF195	JTB	WDR24	RPL4
GSR	DUS1L	RPS15	AHCY
GRIK5	UCHL1	HNRNPA0	MSH2
EHF	PLD3	HSPA1B	HSD17B10
FAM32A	CMTR1	CDC37	PLEKHG2
GDPD1	USP39	LAMTOR2	MCM7
MTG1	GALE	HNRNPH1	ITIH2
RYR2	SFPQ	ZNF738	SIRT2
SNAP47	VPS35	GPATCH3	TLE1
SUPT5H	YES1	EXOC3	SNU13
HMGN1	NDRG1	TRIO	SEZ6
PLEKHA7	CCT4	EGFL7	MACROH2A2
UROS	HDAC2	PGD	VBP1
HNRNPH1	SLTM	EPS8	LCMT1
SRSF1	SCNN1A	MDK	WRAP73
RUSC1	CHD8	ARRDC2	ALB
DTYMK	WDCP	LOC102724852	RFNG
FAM163B	POLR2D	MYCBP2	UBE2N
OPTN	THOC3	RPL18A	LRRC4B
GNL3	SEMA3F	FXYD6	GPM6A
PMS2	PPP5C	SRM	BCAN
ACIN1	ACTR1A	PLCB3	FABP7
FNDC4	PPP2R1A	GSTM3	GPT2
PTPN12	RPL21	TTC3	ZSCAN18
CPSF1	METRNL	NR4A1	AMBP
RTN4	TCF4	MAP3K11	PRRC1
MAGEF1	CYFIP2	SAPCD2	NIPSNAP1
LMF2	DNAI3	SMARCA4	ADK
ANAPC16	DDR1	HNRNPK	PITPNA
HNRNPA0	ULK1	FN1	GDAP1L1
RPL37A	TBC1D9B	FADD	CPNE1
GALNT3	PSMA3	RAB14	RPS26
KIF5C	VAT1	SLC25A6	MCM2
RDX	STUB1	MYO9B	AFP
ERBB3	MRPS24	CAPZB	XRCC6
ACSF2	SPTLC1	HSD17B10	TMCC2
COMMD1	ST13	PRPF6	RUVBL1
TUSC3	LRRC4B	ARFGAP2	MYL6B
CFL1	MAPK3	ACTG1	BFAR
CALM3	CDH3	NCKAP1L	MEX3B
LAMTOR2	TSC22D1	DDX42	PKM
CDK2AP1	SDHA	GCOM1	ZNF799
CHMP5	C18orf32	EVPL	NONO
SEC61A1	HEXA	CROCC	UBE2M
NYNRIN	TASOR	MAGED4B	NFX1
MAGED4B	HAX1	CSNK1D	TERF2IP
RFX1	BCL9	RPS21	RMI1
SYT3	SEC13	RFX1	DCHS1
PLXNB2	FCGRT	NONO	PEBP1
DDX18	HSP90B1	PHIP	PRPF6
MAPT	HLA-B	MVP	DNAJB2
DECR2	TTC3	DHX16	SARS1
ADGRB2	PLXNB1	EIF4A2	PRDX1
KIF5A	CSDE1	GRK2	TCEAL2
ADCY5	ALB	NARS1	KCNAB2
TUBB2A	RPAIN	RTCB	ADAM15
GDAP1L1	ELMO1	ZNF195	LAMTOR2
NAGK	TF	TPM1	EIF3L
CSDE1	TUBA1C	CNN3	DDX60
PEX14	TXN2	RPL8	BNC2
RDH11	ING4	MYO15B	PRMT6
CCNL2	PRRC2C	TRAFD1	TRIM27
AP1B1	LDHA	ACTN4	PHLPP1
TNFRSF14	HSD17B10	PVRIG	PYGB
ODC1	GSN	PHC2	IER2
POMT1	PDSS2	AP2M1	MRPL28
SMURF2	NSUN2	EIF3C	HLA-C
ZC3H7A	SRPK2	ANAPC16	ATP5F1B
ARFGAP2	LONRF1	DECR2	CHD1
PPP2R2D	TIMM29	NSD2	YWHAH
FBXO44		KIF5B	ARPC5L
SMARCD3		PRPF8	RPS4X
SF3B4		SSU72	UBR4
KNOP1		IRF2BP2	BUB3
GOLGB1		EZH2	DPP9
NPDC1		AKAP17A	PODXL2
SNU13		PHF3	CBS
HAUS4		SULT1A3
SHPK		KLC2
FIG4		ELF3
CACNB1		NTN4
MAFF		NRDC
HDAC3		CD47
NUSAP1		PLXNB2
YWHAB		BRD9
GANAB		DCAF5
SNHG28		GLG1
PLXNB1		BOC
SUGP2		ZNF41
NUDT3		MIB2
RPS21		ATP5F1D
CENPT		SH3BGRL3
KIDINS220		FMNL2
PTK7		AP1B1
ZNF638		PSME1
ZNF527		GAPDH
RPN1		TALDO1
NSFL1C		PGK1
SCUBE1		RRP12
CABIN1		CYB5R4
MRPS18A		TTC9B
MTM1		SETD3
DNAJA1		ATP6AP1
SNX21
EVL
CUX1
BMERB1
XRCC1
BRD3
GORASP1
SUPT20H
MRM2
MCRS1
ELAVL4
COPA
SLTM
PRPF40A
PHLDA1
YWHAE
MLH1
CNTROB
PODXL2
KIF2C
PTPRF
RPL9
ATP5F1B
NBL1
BRD1
MED4
CA8
UBE2L3
MON1A
GPX1
PPIA
LRP2BP
ATXN2L
LTBP3
NOL3
NR4A1
WNK2
MAZ
BIRC6
NTN4
RTF1
POLR2D
ZNF577
OLFM1
POLE
HCG4
ASH1L
MAP3K4
IDH3B
NOP14
NASP
NPM1
DBN1
TTYH1
RPL18A
STX10
ACBD6
TUBB2B
NPEPL1
RPS16
EZH2
ARHGEF25
SF3B2
PIK3R2
DNAJA4
TUBA1A
C8orf33
MCM6
ANKMY2
FGFR1
TUFM
UTP3
EDC4
GRK2
XYLT1
RAB5C
DNAJB1
USP28
DLX2
TRIM33
TIAM2
TCEA2
MLST8
RFC1
MPP3
RPL35A
JUN
THOP1
SLC20A2
NME1
PTPRE
DYNC1I2
RBL1
HNRNPR
RNF220
MED15
COMMD9
FADD
MTA2
CHGA
KCNMB4
ZNF232
HDAC1
VPS35
PATZ1
MARK3
UBE2Q2
CC2D1A
FRMD8
CDH3
ATP6V1E1
INO80E
BRINP2
GLYR1
ATXN10
EXOC6B
TECPR1
SYNE2
MED17
BTBD7
SYNGR2
ZNRD2
RPS11
SULT1A1
SMS
DNAI3
TMEM132A
MKKS
CLTA
RRP12
ZKSCAN5
ATRX
VPS33B
FUBP1
BRSK1
ZNF416
PPP1R9B
BRD9
SH3GL1
INPP5B
MDFI
MYO15B
LONRF1
