# Supplementary material for: Antibody Profiling and In Silico Functional Analysis of Differentially Reactive Antibody Signatures of Glioblastomas and Meningiomas
Source: Int J Mol Sci. 2023 Jan 11;24(2):1411. doi: 10.3390/ijms24021411 (PMC9866115; doi:10.3390/ijms24021411)
Supplement: Supplementary file 1 [file ijms-24-01411-s001.zip › Supplementary Table 3.xlsx]

## Sheet: Tabelle1
Supplementary Table 3 Reactome pathways analysis results showing the top 10 pathways for GBM contrasts a, b, e, and MEN contrasts c, d, f. Genelists derived from class comparison analysis for higher reactive in the one or oher group of the specified contrasts have been subjected to Reactome pathway analysis and top 10 pathways (those with higest number of genes were selected for interepretation a…
contrast	higher in	multiple findings	ID (pathway)	pathway	gene-ratio	BgRatio	p-value	p.adjust	qvalue	geneID	count	FDR - Expr.
A: GBM-pre vs healthy	GBM-pre		R-HSA-9716542	Signaling by Rho GTPases, Miro GTPases and RHOBTB3	29/157	380/3921	0.000403442	0.20691	0.202825	ARFGAP2, SPTAN1, TRIO, KIDINS220, LMNB1, NCKAP1L, MRTFA, ACTG1, PPP1CC, NSFL1C, PLXNA1, MYH10, DBN1, KIF5A, KLC2, YWHAE, AKAP12, PRAG1, DAAM1, CENPT, TUBB2A, ARHGEF10L, MYO19, CCT6A, PIK3R2, ITSN1, TAX1BP3, DLG5, ARHGAP44	29	0.765233
			R-HSA-194315	Signaling by Rho GTPases	28/157	371/3921	0.000618566	0.20691	0.202825	ARFGAP2, SPTAN1, TRIO, KIDINS220, LMNB1, NCKAP1L, MRTFA, ACTG1, PPP1CC, NSFL1C, PLXNA1, MYH10, DBN1, KIF5A, KLC2, YWHAE, AKAP12, PRAG1, DAAM1, CENPT, TUBB2A, ARHGEF10L, CCT6A, PIK3R2, ITSN1, TAX1BP3, DLG5, ARHGAP44	28	0.765233
		A-pre, A-h, C-pre, D-post	R-HSA-6807878	COPI-mediated anterograde transport	8/157	59/3921	0.00215105	0.479684	0.470212	ARFGAP2, SPTAN1, COPA, COG4, DCTN3, GORASP1, GOLGB1, TUBB2A	8	0.958244
			R-HSA-9013405	RHOD GTPase cycle	5/157	26/3921	0.0032085	0.501269	0.49137	LMNB1, PLXNA1, DBN1, AKAP12, PIK3R2	5	0.765233
			R-HSA-9012999	RHO GTPase cycle	19/157	248/3921	0.00424227	0.501269	0.49137	ARFGAP2, SPTAN1, TRIO, KIDINS220, LMNB1, NCKAP1L, ACTG1, NSFL1C, PLXNA1, DBN1, AKAP12, PRAG1, DAAM1, ARHGEF10L, CCT6A, PIK3R2, ITSN1, DLG5, ARHGAP44	19	0.988611
			R-HSA-5653656	Vesicle-mediated transport	24/157	350/3921	0.00562604	0.501269	0.49137	ARFGAP2, SPTAN1, COPA, ULK1, BICD1, ACTG1, COG4, HSP90B1, DCTN3, AP1B1, KIF5A, KLC2, DNM2, ALB, YWHAE, GABARAP, GORASP1, GOLGB1, RAB11B, TUBB2A, ITSN1, COL1A1, VPS37D, SNAP29	24	1
			R-HSA-167242	Abortive elongation of HIV-1 transcript in the absence of Tat	4/157	19/3921	0.00598768	0.501269	0.49137	CTDP1, NELFA, NELFB, POLR2D	4	0.920037
			R-HSA-167238	Pausing and recovery of Tat-mediated HIV elongation	4/157	21/3921	0.00868741	0.501269	0.49137	CTDP1, NELFA, NELFB, POLR2D	4	0.948471
			R-HSA-167243	Tat-mediated HIV elongation arrest and recovery	4/157	21/3921	0.00868741	0.501269	0.49137	CTDP1, NELFA, NELFB, POLR2D	4	0.948471
			R-HSA-167287	HIV elongation arrest and recovery	4/157	21/3921	0.00868741	0.501269	0.49137	CTDP1, NELFA, NELFB, POLR2D	4	0.954636
	healthy	A-pre, A-h, C-pre, D-post	R-HSA-6807878	COPI-mediated anterograde transport	10/215	59/3921	0.00117079	0.569119	0.558415	TUBA1A, COG4, DYNC1H1, DCTN1, TUBB2A, GBF1, SPTAN1, COPG1, ARF1, DYNC1I2	10	0.958244
			R-HSA-5099900	WNT5A-dependent internalization of FZD4	4/215	13/3921	0.00424599	0.569119	0.558415	AP2S1, ARRB2, CLTC, AP2M1	4	0.969014
			R-HSA-6811436	COPI-independent Golgi-to-ER retrograde traffic	6/215	30/3921	0.00496227	0.569119	0.558415	TUBA1A, DYNC1H1, PAFAH1B3, DCTN1, TUBB2A, DYNC1I2	6	0.919177
		A-pre, B-h, C-pre, C-h	R-HSA-446203	Asparagine N-linked glycosylation	15/215	134/3921	0.00599006	0.569119	0.558415	TUBA1A, COG4, DYNC1H1, ALG3, DCTN1, DDOST, TUBB2A, GMPPB, GBF1, MVD, SPTAN1, COPG1, GLB1, ARF1, DYNC1I2	15	1
			R-HSA-1638091	Heparan sulfate/heparin (HS-GAG) metabolism	5/215	23/3921	0.0070676	0.569119	0.558415	XYLT2, BGN, SGSH, GLB1, BCAN	5	0.765233
		A-pre, F-pre	R-HSA-2132295	MHC class II antigen presentation	10/215	75/3921	0.00716743	0.569119	0.558415	TUBA1A, DYNC1H1, DCTN1, AP1B1, TUBB2A, AP2S1, ARF1, CLTC, DYNC1I2, AP2M1	10	0.00252329
		A-h, E-post	R-HSA-9663891	Selective autophagy	7/215	44/3921	0.00912227	0.569119	0.558415	TUBA1A, DYNC1H1, ULK1, MAP1LC3A, TUBB2A, SQSTM1, DYNC1I2	7	0.94399
			R-HSA-6798695	Neutrophil degranulation	21/215	227/3921	0.0115619	0.569119	0.558415	DYNC1H1, ITGAL, DDOST, LAMTOR2, PA2G4, CD47, GGH, PSMA2, TUBB, FTL, EEF1A1, VAPA, IGF2R, PECAM1, DYNLT1, SPTAN1, GLB1, CYB5R3, GSTP1, ALAD, ALDOA	21	7.56875e-07
			R-HSA-164938	Nef-mediates down modulation of cell surface receptors by recruiting them to clathrin adapters	4/215	17/3921	0.0118898	0.569119	0.558415	AP1B1, AP2S1, ARF1, AP2M1	4	0.765233
			R-HSA-5578775	Ion homeostasis	4/215	17/3921	0.0118898	0.569119	0.558415	ATP1A1, SRI, RYR1, ATP1A3	4	0.999822
B: GBM-post vs healthy	GBM-post	B-post, E-post	R-HSA-4655427	SUMOylation of DNA methylation proteins	5/208	11/3921	0.000142332	0.11657	0.111918	DNMT3A, SUMO1, RNF2, PHC1, DNMT1	5	0.765233
			R-HSA-72163	mRNA Splicing - Major Pathway	16/208	135/3921	0.00182555	0.470672	0.451889	U2AF1, EFTUD2, SART1, RNPS1, HNRNPH1, SF3A1, HNRNPL, PQBP1, RBM17, PRPF40A, TRA2B, CTNNBL1, HNRNPM, POLR2A, SNRNP70, LSM4	16	0.978906
			R-HSA-72172	mRNA Splicing	16/208	138/3921	0.00229886	0.470672	0.451889	U2AF1, EFTUD2, SART1, RNPS1, HNRNPH1, SF3A1, HNRNPL, PQBP1, RBM17, PRPF40A, TRA2B, CTNNBL1, HNRNPM, POLR2A, SNRNP70, LSM4	16	0.984025
			R-HSA-177929	Signaling by EGFR	6/208	29/3921	0.00352424	0.470672	0.451889	AAMP, UBB, LRIG1, PTPRK, SH3GL2, UBC	6	0.952492
			R-HSA-6807004	Negative regulation of MET activity	4/208	13/3921	0.00376542	0.470672	0.451889	UBB, LRIG1, SH3GL2, UBC	4	0.987009
		B-post, F-pre	R-HSA-9010553	Regulation of expression of SLITs and ROBOs	15/208	132/3921	0.00381097	0.470672	0.451889	RPL36A, RPS9, RPS2, ROBO3, UBB, RPL27, RNPS1, PSMC3, USP33, RPS15, RPS18, RPL13, RPS21, UBC, PSMD4	15	2.68051e-06
			R-HSA-422475	Axon guidance	28/208	315/3921	0.00402284	0.470672	0.451889	DPYSL2, GPC1, NTN4, RPL36A, RPS9, RPS2, ROBO3, UBB, RPL27, RNPS1, MYH10, PSMC3, USP33, MYL6, RPS15, RPS18, FGFR1, TUBA1A, RPL13, ANK3, SPTAN1, SH3GL2, ITSN1, RPS21, UBC, PSMD4, ACTG1, AP2M1	28	0.241254
			R-HSA-2173796	SMAD2/SMAD3:SMAD4 heterotrimer regulates transcription	4/208	14/3921	0.00505527	0.499262	0.479338	UBB, HDAC1, E2F4, UBC	4	0.325966
			R-HSA-2559580	Oxidative Stress Induced Senescence	7/208	42/3921	0.00589071	0.499262	0.479338	MINK1, MAP2K7, UBB, RNF2, CDKN2D, PHC1, UBC	7	0.83334
			R-HSA-5205685	PINK1-PRKN Mediated Mitophagy	4/208	15/3921	0.00661117	0.499262	0.479338	UBB, MAP1LC3B, SQSTM1, UBC	4	0.978114
	healthy		R-HSA-195253	Degradation of beta-catenin by the destruction complex	13/243	62/3921	7.7979e-05	0.0659702	0.0570478	PSMD13, PSMD10, RPS27A, PSMD6, HDAC1, PPP2R1A, PPP2R5D, CTBP1, UBC, PSMD7, PSME4, PPP2R5C, AXIN1	13	0.863395
			R-HSA-4791275	Signaling by WNT in cancer	5/243	13/3921	0.000748245	0.191274	0.165404	PPP2R1A, PPP2R5D, CTBP1, PPP2R5C, AXIN1	5	0.998646
			R-HSA-425393	Transport of inorganic cations/anions and amino acids/oligopeptides	5/243	14/3921	0.00110563	0.191274	0.165404	SRI, SLC25A29, SLC4A2, CALM2, SLC3A2	5	0.999959
			R-HSA-5675221	Negative regulation of MAPK pathway	7/243	29/3921	0.00154682	0.191274	0.165404	RPS27A, PEBP1, MAPK3, PPP2R1A, PPP2R5D, UBC, PPP2R5C	7	0.990839
			R-HSA-109582	Hemostasis	28/243	258/3921	0.0021391	0.191274	0.165404	NOS3, CYB5R1, SRI, TUBB6, CALM2, GNAI2, MAPK3, RAC1, GLG1, HDAC1, PPP2R1A, KIFAP3, PPP2R5D, MICAL1, BRPF3, A2M, SH2B1, SLC3A2, YWHAZ, DGKD, SCG3, ACTN2, AAMP, TUBB3, JMJD1C, OLA1, HBG2, PPP2R5C	28	0.765233
			R-HSA-69275	G2/M Transition	17/243	131/3921	0.00263206	0.191274	0.165404	PSMD13, CSNK1D, TUBB6, PSMD10, RPS27A, RBBP4, PSMD6, PPP2R1A, LCMT1, DYNC1H1, UBC, PSMD7, TUBB, NINL, DCTN1, TUBB3, PSME4	17	0.216183
			R-HSA-453274	Mitotic G2-G2/M phases	17/243	132/3921	0.00285649	0.191274	0.165404	PSMD13, CSNK1D, TUBB6, PSMD10, RPS27A, RBBP4, PSMD6, PPP2R1A, LCMT1, DYNC1H1, UBC, PSMD7, TUBB, NINL, DCTN1, TUBB3, PSME4	17	0.143035
		A-pre, B-h, C-pre, C-h	R-HSA-446203	Asparagine N-linked glycosylation	17/243	134/3921	0.00335335	0.191274	0.165404	ALG3, CSNK1D, TUBB6, COPG1, TMED3, RPS27A, GFUS, TRAPPC3, CHST10, GBF1, DYNC1H1, UBC, MPDU1, COPE, DCTN1, TUBB3, SPTBN4	17	1
			R-HSA-418346	Platelet homeostasis	6/243	25/3921	0.0034713	0.191274	0.165404	NOS3, SRI, CALM2, PPP2R1A, PPP2R5D, PPP2R5C	6	0.991874
			R-HSA-9646399	Aggrephagy	6/243	25/3921	0.0034713	0.191274	0.165404	TUBB6, RPS27A, DYNC1H1, UBC, TUBB3, HDAC6	6	0.765233
C: MEN-pre vs healthy	MEN-pre	A-pre, A-h, C-pre, D-post	R-HSA-6807878	COPI-mediated anterograde transport	13/284	59/3921	0.000223489	0.114872	0.1088	SPTAN1, CAPZB, COG4, COPZ1, TUBB3, TUBB2A, ARFGAP2, GOLGB1, GORASP1, COPA, TUBB2B, TUBA1A, DYNC1I2	13	0.958244
			R-HSA-9619483	Activation of AMPK downstream of NMDARs	6/284	14/3921	0.000250266	0.114872	0.1088	TUBB3, CALM3, MAPT, TUBB2A, TUBB2B, TUBA1A	6	0.765233
		C-pre, F-post	R-HSA-5663205	Infectious disease	51/284	448/3921	0.000475697	0.145563	0.137869	NCKAP1L, RPL13, SLC25A6, MVB12A, UBE2I, TAF6, RPL23, UBB, RPL22, WASF1, TGFB1, NMT1, C3, SKP1, CTDP1, AP1S1, TUBB3, CYFIP1, RPL26L1, RPS2, MYO5A, SUPT5H, RPL37A, TUSC3, CALM3, CHMP5, ADCY5, TUBB2A, AP1B1, HDAC3, GANAB, RPS21, RPN1, RPL9, PPIA, POLR2D, NPM1, RPL18A, TUBB2B, RPS16, EZH2, TUBA1A, RPL35A, JUN, DYNC1I2, MTA2, HDAC1, RPS11, CLTA, VPS33B, SH3GL1	51	0.765233
		C-pre, F-pre	R-HSA-1799339	SRP-dependent cotranslational protein targeting to membrane	15/284	86/3921	0.00108165	0.222271	0.210521	SSR4, RPL13, RPL23, RPL22, RPL26L1, RPS2, RPL37A, SEC61A1, RPS21, RPN1, RPL9, RPL18A, RPS16, RPL35A, RPS11	15	2.42029e-14
			R-HSA-3371497	HSP90 chaperone cycle for steroid hormone receptors (SHR) in the presence of ligand	9/284	38/3921	0.00121062	0.222271	0.210521	CAPZB, TUBB3, TUBB2A, DNAJA1, TUBB2B, DNAJA4, TUBA1A, DNAJB1, DYNC1I2	9	0.9306
			R-HSA-9006934	Signaling by Receptor Tyrosine Kinases	31/284	253/3921	0.00216848	0.331777	0.314239	NCKAP1L, COL1A1, ID2, UBB, PRKCZ, MDK, PTPRO, WASF1, HSPB1, PTPRK, CYFIP1, EPN1, PPP2R1A, HNRNPM, LAMA4, HNRNPH1, PTPN12, GALNT3, ERBB3, CALM3, HDAC3, YWHAB, KIDINS220, POLR2D, PIK3R2, FGFR1, MLST8, HDAC1, ATP6V1E1, CLTA, SH3GL1	31	0.956967
		A-pre, B-h, C-pre, C-h	R-HSA-446203	Asparagine N-linked glycosylation	19/284	134/3921	0.00320015	0.332886	0.315289	SPTAN1, UBB, CAPZB, COG4, COPZ1, TUBB3, NGLY1, TUSC3, TUBB2A, NAGK, ARFGAP2, GOLGB1, GANAB, RPN1, GORASP1, COPA, TUBB2B, TUBA1A, DYNC1I2	19	1
			R-HSA-1445148	Translocation of SLC2A4 (GLUT4) to the plasma membrane	9/284	44/3921	0.00358359	0.332886	0.315289	EXOC7, TUBB3, MYO5A, CALM3, TUBB2A, YWHAB, YWHAE, TUBB2B, TUBA1A	9	0.969749
			R-HSA-190840	Microtubule-dependent trafficking of connexons from Golgi to the plasma membrane	4/284	10/3921	0.00398883	0.332886	0.315289	TUBB3, TUBB2A, TUBB2B, TUBA1A	4	0.765233
			R-HSA-190861	Gap junction assembly	4/284	10/3921	0.00398883	0.332886	0.315289	TUBB3, TUBB2A, TUBB2B, TUBA1A	4	0.765233
	healthy	A-pre, B-h, C-pre, C-h	R-HSA-446203	Asparagine N-linked glycosylation	18/222	134/3921	0.000454618	0.246192	0.238009	SERPINA1, PDIA3, SCFD1, CSNK1D, TUBB3, ST3GAL2, DCTN3, TRAPPC3, DCTN1, SPTAN1, MPDU1, DDOST, GFUS, GOLGB1, ALG3, TUBB6, GLB1, ACTR1A	18	1
		C-h, F-post	R-HSA-71291	Metabolism of amino acids and derivatives	23/222	198/3921	0.000647875	0.246192	0.238009	GPT2, DLST, PSMB2, RPL5, RPS4Y1, RPL36A, AHCY, RPS26, CKB, PSMD6, RPL34, RPS11, RPS7, CBS, SLC3A2, PSMA2, GLS2, PAPSS1, KARS1, PSAT1, GLUD2, RPS6, PSMC5	23	0.998005
			R-HSA-1630316	Glycosaminoglycan metabolism	8/222	45/3921	0.00324552	0.423066	0.409003	BCAN, NCAN, ST3GAL2, XYLT2, HEXA, GPC1, PAPSS1, GLB1	8	0.765233
			R-HSA-1971475	A tetrasaccharide linker sequence is required for GAG synthesis	4/222	13/3921	0.00476729	0.423066	0.409003	BCAN, NCAN, XYLT2, GPC1	4	0.765233
		C-h, F-post	R-HSA-2408522	Selenoamino acid metabolism	12/222	92/3921	0.00518091	0.423066	0.409003	RPL5, RPS4Y1, RPL36A, AHCY, RPS26, RPL34, RPS11, RPS7, CBS, PAPSS1, KARS1, RPS6	12	2.25782e-05
			R-HSA-1793185	Chondroitin sulfate/dermatan sulfate metabolism	5/222	21/3921	0.00536208	0.423066	0.409003	BCAN, NCAN, XYLT2, HEXA, GPC1	5	0.765233
			R-HSA-446193	Biosynthesis of the N-glycan precursor (dolichol lipid-linked oligosaccharide, LLO) and transfer to a nascent protein	5/222	21/3921	0.00536208	0.423066	0.409003	ST3GAL2, MPDU1, GFUS, ALG3, GLB1	5	0.999999
		C-h, D-post	R-HSA-199977	ER to Golgi Anterograde Transport	11/222	82/3921	0.00592537	0.423066	0.409003	SERPINA1, SCFD1, CSNK1D, TUBB3, DCTN3, TRAPPC3, DCTN1, SPTAN1, GOLGB1, TUBB6, ACTR1A	11	0.995868
			R-HSA-71387	Metabolism of carbohydrates	15/222	130/3921	0.00606688	0.423066	0.409003	BCAN, NCAN, PKM, ST3GAL2, PYGL, XYLT2, AAAS, PPP2R1A, HEXA, GPC1, PGK1, PAPSS1, PHKB, NUP62, GLB1	15	0.998994
			R-HSA-1660662	Glycosphingolipid metabolism	4/222	14/3921	0.0063819	0.423066	0.409003	ESYT2, HEXA, SMPD4, GLB1	4	0.992146
D: MEN-post vs healthy	MEN-post	A-pre, A-h, C-pre, D-post	R-HSA-6807878	COPI-mediated anterograde transport	9/139	59/3921	0.00018938	0.137679	0.136952	ARFGAP2, SPTAN1, DYNC1I2, GOSR2, COPZ1, ARF1, ANK2, ACTR1A, TUBA1C	9	0.958244
		C-h, D-post	R-HSA-199977	ER to Golgi Anterograde Transport	10/139	82/3921	0.000546476	0.198644	0.197594	ARFGAP2, SPTAN1, DYNC1I2, GOSR2, COPZ1, ARF1, ANK2, ACTR1A, SEC13, TUBA1C	10	0.995868
			R-HSA-948021	Transport to the Golgi and subsequent modification	10/139	90/3921	0.00114721	0.278007	0.276538	ARFGAP2, SPTAN1, DYNC1I2, GOSR2, COPZ1, ARF1, ANK2, ACTR1A, SEC13, TUBA1C	10	0.999899
			R-HSA-2262752	Cellular responses to stress	26/139	422/3921	0.00306673	0.395895	0.393802	PSMB5, RPL22, EEF1A1, DYNC1I2, GOSR2, GCN1, YWHAE, RNF2, RPL37, HBA1, MLST8, SMARCD3, HSPA1B, MINK1, TXNIP, RPS4X, ACTR1A, RPL21, PSMA3, ST13, MAPK3, SEC13, HSP90B1, ALB, TUBA1C, TXN2	26	0.765233
			R-HSA-389960	Formation of tubulin folding intermediates by CCT/TriC	4/139	18/3921	0.00314109	0.395895	0.393802	CCT6A, CCT3, CCT4, TUBA1C	4	0.765233
			R-HSA-8953897	Cellular responses to stimuli	26/139	424/3921	0.00327527	0.395895	0.393802	PSMB5, RPL22, EEF1A1, DYNC1I2, GOSR2, GCN1, YWHAE, RNF2, RPL37, HBA1, MLST8, SMARCD3, HSPA1B, MINK1, TXNIP, RPS4X, ACTR1A, RPL21, PSMA3, ST13, MAPK3, SEC13, HSP90B1, ALB, TUBA1C, TXN2	26	0.765233
			R-HSA-3371556	Cellular response to heat stress	7/139	58/3921	0.00400735	0.395895	0.393802	EEF1A1, YWHAE, MLST8, HSPA1B, ST13, MAPK3, SEC13	7	0.974869
			R-HSA-8940973	RUNX2 regulates osteoblast differentiation	3/139	10/3921	0.00435647	0.395895	0.393802	COL1A1, YES1, MAPK3	3	0.765233
			R-HSA-445095	Interaction between L1 and Ankyrins	3/139	11/3921	0.00583597	0.424275	0.422033	SPTAN1, L1CAM, ANK2	3	#N/A
			R-HSA-8941326	RUNX2 regulates bone development	3/139	11/3921	0.00583597	0.424275	0.422033	COL1A1, YES1, MAPK3	3	0.765233
	healthy		R-HSA-70171	Glycolysis	5/115	43/3921	0.00786443	0.798712	0.798712	PPP2R1A, ENO1, PKM, ENO2, PGAM1	5	0.991782
			R-HSA-9013148	CDC42 GTPase cycle	7/115	84/3921	0.010923	0.798712	0.798712	ARHGAP33, ARHGAP45, FARP1, LAMTOR1, CDC42BPB, ARHGAP35, GMIP	7	0.881383
			R-HSA-9013406	RHOQ GTPase cycle	4/115	31/3921	0.0119882	0.798712	0.798712	ARHGAP33, LAMTOR1, CDC42BPB, ARHGAP35	4	0.765233
			R-HSA-70263	Gluconeogenesis	3/115	17/3921	0.0123788	0.798712	0.798712	ENO1, ENO2, PGAM1	3	0.999189
		D-h, E-pre	R-HSA-8953750	Transcriptional Regulation by E2F6	3/115	18/3921	0.0145419	0.798712	0.798712	RRM2, RING1, EHMT1	3	0.185445
			R-HSA-70326	Glucose metabolism	5/115	50/3921	0.0147212	0.798712	0.798712	PPP2R1A, ENO1, PKM, ENO2, PGAM1	5	0.995548
			R-HSA-9013149	RAC1 GTPase cycle	7/115	91/3921	0.0165094	0.798712	0.798712	ARHGAP33, ARHGAP45, FARP1, NISCH, LAMTOR1, ARHGAP35, GMIP	7	0.880187
			R-HSA-69190	DNA strand elongation	3/115	19/3921	0.0169056	0.798712	0.798712	MCM7, FEN1, RPA1	3	1.68615e-05
			R-HSA-499943	Interconversion of nucleotide di- and triphosphates	3/115	20/3921	0.0194716	0.798712	0.798712	RRM1, RRM2, NME3	3	0.966707
			R-HSA-165159	MTOR signalling	3/115	22/3921	0.0252136	0.798712	0.798712	EIF4EBP1, LAMTOR1, PRKAG1	3	0.933536
E: GBM-post vs GBM-pre	GBM-pre		R-HSA-114608	Platelet degranulation	7/102	67/3921	0.00158443	0.366485	0.364689	SCG3, TAGLN2, BRPF3, ALB, CALM2, ACTN2, MAGED2	7	0.0628092
			R-HSA-556833	Metabolism of lipids	15/102	251/3921	0.0018417	0.366485	0.364689	INPPL1, PLEKHA5, FASN, PPP1CA, MED14, DBI, MED21, CPNE1, ACLY, ALB, HMGCL, SMARCD3, RUFY1, GPS2, KPNB1	15	1
			R-HSA-76005	Response to elevated platelet cytosolic Ca2+	7/102	71/3921	0.00222562	0.366485	0.364689	SCG3, TAGLN2, BRPF3, ALB, CALM2, ACTN2, MAGED2	7	0.114131
		D-h, E-pre	R-HSA-8953750	Transcriptional Regulation by E2F6	3/102	18/3921	0.0104977	0.776442	0.772637	PHC1, MGA, RBBP4	3	0.185445
			R-HSA-156580	Phase II - Conjugation of compounds	3/102	22/3921	0.0183789	0.776442	0.772637	SULT1A3, GGT7, AKR1A1	3	1
			R-HSA-6804758	Regulation of TP53 Activity through Acetylation	3/102	23/3921	0.0207439	0.776442	0.772637	MEAF6, BRPF3, RBBP4	3	0.905733
			R-HSA-1660499	Synthesis of PIPs at the plasma membrane	3/102	24/3921	0.0232683	0.776442	0.772637	INPPL1, PLEKHA5, RUFY1	3	0.992381
			R-HSA-196025	Formation of annular gap junctions	2/102	10/3921	0.0263184	0.776442	0.772637	CLTCL1, ACTG1	2	#N/A
			R-HSA-390522	Striated Muscle Contraction	2/102	10/3921	0.0263184	0.776442	0.772637	TPM1, ACTN2	2	0.822189
			R-HSA-438066	Unblocking of NMDA receptors, glutamate binding and activation	2/102	10/3921	0.0263184	0.776442	0.772637	CALM2, ACTN2	2	#N/A
	GBM-post		R-HSA-5205647	Mitophagy	4/113	17/3921	0.00116451	0.733924	0.733924	ULK1, CSNK2B, MAP1LC3B, UBC	4	0.995424
		B-post, E-post	R-HSA-4655427	SUMOylation of DNA methylation proteins	3/113	11/3921	0.00324812	0.733924	0.733924	DNMT1, DNMT3A, SUMO1	3	0.765233
			R-HSA-373760	L1CAM interactions	6/113	61/3921	0.00766462	0.733924	0.733924	CSNK2B, AP2M1, AP2S1, RPS6KA2, LYPLA2, GAP43	6	0.905003
			R-HSA-5628897	TP53 Regulates Metabolic Genes	5/113	44/3921	0.00806113	0.733924	0.733924	LAMTOR2, PRDX1, YWHAB, G6PD, YWHAQ	5	0.999997
		A-h, E-post	R-HSA-9663891	Selective autophagy	5/113	44/3921	0.00806113	0.733924	0.733924	ULK1, CSNK2B, DYNC1I2, MAP1LC3B, UBC	5	0.94399
			R-HSA-5627123	RHO GTPases activate PAKs	3/113	15/3921	0.00823454	0.733924	0.733924	MYH10, FLNA, MYL6	3	0.947745
			R-HSA-9678108	SARS-CoV-1 Infection	4/113	29/3921	0.00890532	0.733924	0.733924	MAP1LC3B, ST3GAL2, SUMO1, UBC	4	0.999163
			R-HSA-166208	mTORC1-mediated signalling	3/113	16/3921	0.00992468	0.733924	0.733924	LAMTOR2, YWHAB, EIF4EBP1	3	0.765233
			R-HSA-5625740	RHO GTPases activate PKNs	4/113	30/3921	0.0100512	0.733924	0.733924	MYH10, YWHAB, MYL6, YWHAQ	4	0.998077
			R-HSA-9612973	Autophagy	7/113	85/3921	0.0106058	0.733924	0.733924	LAMTOR2, ULK1, CSNK2B, DYNC1I2, MAP1LC3B, EEF1A1, UBC	7	0.996541
F: MEN pre vs MEN post	MEN pre	C-pre, F-post	R-HSA-5663205	Infectious disease	34/169	448/3921	0.000558761	0.227876	0.220582	RPS2, TGFB1, NPM1, UBE2I, RPN1, ITPR3, DAXX, RPL13, RPL37A, PRKAR1B, PSMB5, CDK9, RPS17, CYFIP1, DVL3, LCK, RPL23, ENO1, RPS15, HSPA1B, RPL18A, FXYD6, HNRNPK, SLC25A6, MYO9B, ACTG1, NCKAP1L, RPS21, RPL8, AP2M1, EZH2, AP1B1, PSME1, PGK1	34	0.765233
			R-HSA-156827	L13a-mediated translational silencing of Ceruloplasmin expression	11/169	98/3921	0.00294976	0.227876	0.220582	RPS2, RPL13, RPL37A, RPS17, RPL23, RPS15, RPL18A, RPS21, EIF4A2, RPL8, EIF3C	11	1.5847e-10
			R-HSA-72706	GTP hydrolysis and joining of the 60S ribosomal subunit	11/169	98/3921	0.00294976	0.227876	0.220582	RPS2, RPL13, RPL37A, RPS17, RPL23, RPS15, RPL18A, RPS21, EIF4A2, RPL8, EIF3C	11	3.71797e-10
		C-pre, F-pre	R-HSA-1799339	SRP-dependent cotranslational protein targeting to membrane	10/169	86/3921	0.00350716	0.227876	0.220582	RPS2, RPN1, RPL13, RPL37A, RPS17, RPL23, RPS15, RPL18A, RPS21, RPL8	10	2.42029e-14
		B-post, F-pre	R-HSA-9010553	Regulation of expression of SLITs and ROBOs	13/169	132/3921	0.00406015	0.227876	0.220582	RPS2, UPF3A, RPL13, RPL37A, PSMB5, RPS17, ROBO1, RPL23, RPS15, RPL18A, RPS21, RPL8, PSME1	13	2.68051e-06
			R-HSA-192823	Viral mRNA Translation	9/169	74/3921	0.00409712	0.227876	0.220582	RPS2, RPL13, RPL37A, RPS17, RPL23, RPS15, RPL18A, RPS21, RPL8	9	1.78407e-10
			R-HSA-72689	Formation of a pool of free 40S subunits	10/169	88/3921	0.00415066	0.227876	0.220582	RPS2, RPL13, RPL37A, RPS17, RPL23, RPS15, RPL18A, RPS21, RPL8, EIF3C	10	4.24327e-12
		F-pre, F-post	R-HSA-72613	Eukaryotic Translation Initiation	11/169	103/3921	0.00435689	0.227876	0.220582	RPS2, RPL13, RPL37A, RPS17, RPL23, RPS15, RPL18A, RPS21, EIF4A2, RPL8, EIF3C	11	8.99545e-10
		F-pre, F-post	R-HSA-72737	Cap-dependent Translation Initiation	11/169	103/3921	0.00435689	0.227876	0.220582	RPS2, RPL13, RPL37A, RPS17, RPL23, RPS15, RPL18A, RPS21, EIF4A2, RPL8, EIF3C	11	8.99545e-10
		A-pre, F-pre	R-HSA-2132295	MHC class II antigen presentation	9/169	75/3921	0.00448725	0.227876	0.220582	KIF2C, KIF22, CTSD, KLC1, CAPZB, AP2M1, KIF5B, KLC2, AP1B1	9	0.00252329
	MEN post	C-h, F-post	R-HSA-71291	Metabolism of amino acids and derivatives	17/140	198/3921	0.00057002	0.390464	0.376813	PSMB5, DLST, PSMC4, RPL5, RPS11, RPL21, PHGDH, PSMB1, GLS2, RPL4, AHCY, HSD17B10, GPT2, RPS26, SARS1, RPS4X, CBS	17	0.998005
			R-HSA-69481	G2/M Checkpoints	9/140	88/3921	0.00377644	0.563764	0.544055	PSMB5, PSMC4, BABAM1, PSMB1, MCM7, UBE2N, MCM2, RMI1, YWHAH	9	0.0552207
		C-h, F-post	R-HSA-2408522	Selenoamino acid metabolism	9/140	92/3921	0.00508901	0.563764	0.544055	RPL5, RPS11, RPL21, RPL4, AHCY, RPS26, SARS1, RPS4X, CBS	9	2.25782e-05
			R-HSA-1640170	Cell Cycle	22/140	367/3921	0.00982733	0.563764	0.544055	NUP93, DCTN1, PDS5A, PSMB5, NCAPH2, MAPK3, PSMC4, TUBB6, UBE2C, BABAM1, PSMB1, CSNK1D, MCM7, SIRT2, LCMT1, UBE2N, MCM2, RUVBL1, TERF2IP, RMI1, YWHAH, BUB3	22	1.10056e-09
		F-pre, F-post	R-HSA-72613	Eukaryotic Translation Initiation	9/140	103/3921	0.0105547	0.563764	0.544055	EIF4G1, RPL5, RPS11, RPL21, EIF2B4, RPL4, RPS26, EIF3L, RPS4X	9	8.99545e-10
		F-pre, F-post	R-HSA-72737	Cap-dependent Translation Initiation	9/140	103/3921	0.0105547	0.563764	0.544055	EIF4G1, RPL5, RPS11, RPL21, EIF2B4, RPL4, RPS26, EIF3L, RPS4X	9	8.99545e-10
			R-HSA-77289	Mitochondrial Fatty Acid Beta-Oxidation	3/140	14/3921	0.0121439	0.563764	0.544055	HADHA, HADH, DBI	3	1
			R-HSA-8957275	Post-translational protein phosphorylation	6/140	55/3921	0.0127893	0.563764	0.544055	NUCB1, SERPINA1, TF, ITIH2, ALB, AFP	6	0.0583747
			R-HSA-9711097	Cellular response to starvation	9/140	108/3921	0.0141547	0.563764	0.544055	MIOS, RPL5, RPS11, RPL21, GCN1, RPL4, RPS26, LAMTOR2, RPS4X	9	6.06369e-06
			R-HSA-69620	Cell Cycle Checkpoints	11/140	148/3921	0.0156915	0.563764	0.544055	PSMB5, PSMC4, UBE2C, BABAM1, PSMB1, MCM7, UBE2N, MCM2, RMI1, YWHAH, BUB3	11	3.12204e-07
